# Supplementary material for: The Decade of Porcine Circovirus Type 2 (PCV2) in Thailand: Phylodynamic and Molecular Epidemiology
Source: Transbound Emerg Dis. 2025 Dec 6;2025:5565449. doi: 10.1155/tbed/5565449 (PMC12697814; doi:10.1155/tbed/5565449)
Supplement: Supplementary file 1 — Supporting Information 1 Data 1: Collection year of PCV2 strain and Genbank accession numbers used in the phylodynamic analysis. [file TBED-2025-5565449-s001.csv]

strain	acession number	date
HQ701665	HQ701665	2007
HQ701666	HQ701666	2007
HQ735200	HQ735200	2007
HQ735201	HQ735201	2007
HQ735202	HQ735202	2007
HQ735203	HQ735203	2007
HQ735204	HQ735204	2008
HQ735205	HQ735205	2008
HQ735206	HQ735206	2008
HQ735207	HQ735207	2007
JQ387582	JQ387582	2007
JQ866913	JQ866913	2007
JQ866914	JQ866914	2008
JQ866915	JQ866915	2008
JQ866916	JQ866916	2009
JQ866917	JQ866917	2009
JQ866918	JQ866918	2010
JQ866919	JQ866919	2010
KM584021	KM584021	2013
KM584022	KM584022	2013
KM584023	KM584023	2013
KM584024	KM584024	2012
KM584025	KM584025	2013
KM584026	KM584026	2013
KM584027	KM584027	2012
KM584028	KM584028	2011
KM584029	KM584029	2011
KM584030	KM584030	2011
KM584031	KM584031	2012
KM584032	KM584032	2013
KM584033	KM584033	2013
KM584034	KM584034	2013
KM584035	KM584035	2011
KM584036	KM584036	2011
KM584037	KM584037	2012
KM584038	KM584038	2013
KM584039	KM584039	2013
KM584040	KM584040	2012
KM584041	KM584041	2011
KM584042	KM584042	2011
KM584043	KM584043	2013
KM584044	KM584044	2012
KM584045	KM584045	2012
KM584046	KM584046	2013
MF314196	MF314196	2009
MF314197	MF314197	2009
MF314198	MF314198	2009
MF314199	MF314199	2009
MF314200	MF314200	2009
MF314201	MF314201	2009
MF314202	MF314202	2010
MF314203	MF314203	2010
MF314204	MF314204	2010
MF314205	MF314205	2010
MF314206	MF314206	2010
MF314207	MF314207	2010
MF314208	MF314208	2010
MF314209	MF314209	2010
MF314210	MF314210	2010
MF314211	MF314211	2010
MF314212	MF314212	2010
MF314213	MF314213	2010
MF314214	MF314214	2010
MF314215	MF314215	2010
MF314216	MF314216	2010
MF314217	MF314217	2010
MF314218	MF314218	2010
MF314219	MF314219	2010
MF314220	MF314220	2011
MF314221	MF314221	2011
MF314222	MF314222	2011
MF314223	MF314223	2011
MF314224	MF314224	2011
MF314225	MF314225	2011
MF314226	MF314226	2011
MF314227	MF314227	2012
MF314228	MF314228	2012
MF314229	MF314229	2012
MF314230	MF314230	2012
MF314231	MF314231	2012
MF314232	MF314232	2012
MF314233	MF314233	2012
MF314234	MF314234	2012
MF314235	MF314235	2012
MF314236	MF314236	2012
MF314237	MF314237	2012
MF314238	MF314238	2012
MF314239	MF314239	2012
MF314240	MF314240	2012
MF314241	MF314241	2012
MF314242	MF314242	2012
MF314243	MF314243	2012
MF314244	MF314244	2012
MF314245	MF314245	2012
MF314246	MF314246	2012
MF314247	MF314247	2012
MF314248	MF314248	2012
MF314249	MF314249	2012
MF314250	MF314250	2012
MF314251	MF314251	2012
MF314252	MF314252	2012
MF314253	MF314253	2012
MF314254	MF314254	2012
MF314255	MF314255	2012
MF314256	MF314256	2012
MF314257	MF314257	2012
MF314258	MF314258	2012
MF314259	MF314259	2012
MF314260	MF314260	2012
MF314261	MF314261	2012
MF314262	MF314262	2013
MF314263	MF314263	2013
MF314264	MF314264	2013
MF314265	MF314265	2013
MF314266	MF314266	2013
MF314267	MF314267	2013
MF314268	MF314268	2013
MF314269	MF314269	2013
MF314270	MF314270	2013
MF314271	MF314271	2013
MF314272	MF314272	2013
MF314273	MF314273	2013
MF314274	MF314274	2013
MF314275	MF314275	2013
MF314276	MF314276	2013
MF314277	MF314277	2013
MF314278	MF314278	2013
MF314279	MF314279	2013
MF314280	MF314280	2013
MF314281	MF314281	2013
MF314282	MF314282	2013
MF314283	MF314283	2013
MF314284	MF314284	2013
MF314285	MF314285	2013
MF314286	MF314286	2014
MF314287	MF314287	2014
MF314288	MF314288	2014
MF314289	MF314289	2014
MF314290	MF314290	2014
MF314291	MF314291	2014
MF314292	MF314292	2014
MF314293	MF314293	2014
MF314294	MF314294	2014
MF314295	MF314295	2014
MF314296	MF314296	2014
MF314297	MF314297	2014
MF314298	MF314298	2014
MF314299	MF314299	2014
MF314300	MF314300	2014
MF314301	MF314301	2014
MF314302	MF314302	2014
MF314303	MF314303	2014
MF314304	MF314304	2014
MF314305	MF314305	2014
MF314306	MF314306	2014
MF314307	MF314307	2014
MF314308	MF314308	2014
MF314309	MF314309	2015
MF314310	MF314310	2015
MF314311	MF314311	2015
MF314312	MF314312	2015
MF314313	MF314313	2015
MF314314	MF314314	2015
MF314315	MF314315	2015
MF314316	MF314316	2015
MF314317	MF314317	2015
MF314318	MF314318	2015
MF314319	MF314319	2015
MF314320	MF314320	2015
MF314321	MF314321	2015
MF314322	MF314322	2015
MF314323	MF314323	2015
MF314324	MF314324	2015
MF314325	MF314325	2015
MF314326	MF314326	2015
MF314327	MF314327	2015
MF314328	MF314328	2015
MF314329	MF314329	2015
MF314330	MF314330	2015
OL377411	OL377411	2018
OL377412	OL377412	2019
OL377413	OL377413	2019
OL377415	OL377415	2020
OL377416	OL377416	2020
OL377417	OL377417	2020
OL377418	OL377418	2020
OL377419	OL377419	2020
OL377420	OL377420	2019
OL377421	OL377421	2019
OL377426	OL377426	2020
OL377427	OL377427	2020
OL377509	OL377509	2021
OL377510	OL377510	2021
OL377511	OL377511	2021
OL377512	OL377512	2021
OL377513	OL377513	2021
OL377514	OL377514	2021
OL377515	OL377515	2021
OL377516	OL377516	2021
OL377517	OL377517	2021
OL377518	OL377518	2021
OL677572	OL677572	2019
OL677573	OL677573	2019
OL677574	OL677574	2019
OL677575	OL677575	2019
OL677576	OL677576	2019
OL677577	OL677577	2019
OL677578	OL677578	2019
OL677579	OL677579	2019
OL677580	OL677580	2019
OL677581	OL677581	2019
OL677582	OL677582	2019
OL677583	OL677583	2019
OL677584	OL677584	2019
OL677585	OL677585	2019
OL677586	OL677586	2019
OL677587	OL677587	2019
OL677588	OL677588	2019
OL677589	OL677589	2019
OL677590	OL677590	2019
OL677591	OL677591	2019
OL677592	OL677592	2019
OL677593	OL677593	2019
OL677594	OL677594	2019
OL677595	OL677595	2019
OL677596	OL677596	2019
OL677597	OL677597	2019
OL677598	OL677598	2019
OL677599	OL677599	2019
OL677600	OL677600	2019
OL677601	OL677601	2019
OL677602	OL677602	2019
OL677603	OL677603	2020
OL677604	OL677604	2020
OL677605	OL677605	2020
OL677606	OL677606	2020
OL677607	OL677607	2020
OL677608	OL677608	2020
OL677609	OL677609	2020
OL677610	OL677610	2020
OL677611	OL677611	2020
OL677612	OL677612	2020
OL677613	OL677613	2020
OL677614	OL677614	2020
OL677615	OL677615	2020
OL677616	OL677616	2020
OL677617	OL677617	2020
OL677618	OL677618	2020
OL677619	OL677619	2020
OL677620	OL677620	2020
OL677621	OL677621	2020
OL677622	OL677622	2020
ME04TH2022	PX464760	2022
ME02TH2022	PX464759	2022
A09TH2022	PX464758	2022
BM30TH2022	PX464757	2022
BM26TH2022	PX464756	2022
IT54TH2022	PX464755	2022
IT30TH2022	PX464754	2022
IT29TH2022	PX464753	2022
IT28TH2022	PX464752	2022
IT04TH2022	PX464751	2022
TW29TH2023	PX481178	2023
TW19TH2023	PX464750	2023
TW18TH2023	PX464749	2023
TW17TH2023	PX464748	2023
L44TH2023	PX481179	2023
L35TH2023	PX481177	2023
L34TH2023	PX464747	2023
L31TH2023	PX464746	2023
L28TH2023	PX464745	2023
L24TH2023	PX464744	2023
L23TH2023	PX464743	2023
L16TH2023	PX464742	2023
L11TH2023	PX481176	2023
259TH2023	PX464741	2023
017TH2023	PX464740	2023
008TH2023	PX464739	2023
036TH2024	PX481175	2024
035TH2024	PX481174	2024
374TH2023	PX481173	2023
334TH2023	PX481180	2023
038TH2024	PX481172	2024
10131TH2024	PX464738	2024
9131TH2024	�PX464737	2024
7131TH2024	PX481171	2024
