# Supplementary material for: The Decade of Porcine Circovirus Type 2 (PCV2) in Thailand: Phylodynamic and Molecular Epidemiology
Source: Transbound Emerg Dis. 2025 Dec 6;2025:5565449. doi: 10.1155/tbed/5565449 (PMC12697814; doi:10.1155/tbed/5565449)
Supplement: Supplementary file 2 — Supporting Information 2 Data 2: Detail of PCV2 strain and counties of origin used in the phylogenetic analysis. [file TBED-2025-5565449-s002.csv]

strain	country	color
PP993516	Vietnam	#33FF57
PP993517	Vietnam	#33FF57
PP993518	Vietnam	#33FF57
PP993519	Vietnam	#33FF57
PP993520	Vietnam	#33FF57
PP993521	Vietnam	#33FF57
PP993522	Vietnam	#33FF57
PP993523	Vietnam	#33FF57
PP993524	Vietnam	#33FF57
PP993525	Vietnam	#33FF57
PP993526	Vietnam	#33FF57
PP993527	Vietnam	#33FF57
PP993528	Vietnam	#33FF57
PP993529	Vietnam	#33FF57
PP993530	Vietnam	#33FF57
PP993531	Vietnam	#33FF57
PP993532	Vietnam	#33FF57
PP993533	Vietnam	#33FF57
PP993535	Vietnam	#33FF57
PP993536	Vietnam	#33FF57
PP993537	Vietnam	#33FF57
PP993538	Vietnam	#33FF57
PP993539	Vietnam	#33FF57
PP993540	Vietnam	#33FF57
PP993541	Vietnam	#33FF57
PP993542	Vietnam	#33FF57
PP993543	Vietnam	#33FF57
PP993544	Vietnam	#33FF57
PP993545	Vietnam	#33FF57
PP993546	Vietnam	#33FF57
PP993547	Vietnam	#33FF57
PP993548	Vietnam	#33FF57
PP993549	Vietnam	#33FF57
PP993550	Vietnam	#33FF57
PP993551	Vietnam	#33FF57
PP993552	Vietnam	#33FF57
OQ784905	Vietnam	#33FF57
OQ784906	Vietnam	#33FF57
OQ784907	Vietnam	#33FF57
OQ784908	Vietnam	#33FF57
OQ784909	Vietnam	#33FF57
OQ784910	Vietnam	#33FF57
OQ784911	Vietnam	#33FF57
OQ784912	Vietnam	#33FF57
OQ784913	Vietnam	#33FF57
OQ784914	Vietnam	#33FF57
MW241602	Vietnam	#33FF57
MW241605	Vietnam	#33FF57
MW241606	Vietnam	#33FF57
MW241607	Vietnam	#33FF57
MW241608	Vietnam	#33FF57
MW241609	Vietnam	#33FF57
MW241610	Vietnam	#33FF57
MW241611	Vietnam	#33FF57
MW241612	Vietnam	#33FF57
MW241613	Vietnam	#33FF57
MW241614	Vietnam	#33FF57
MW241616	Vietnam	#33FF57
LC602996	Vietnam	#33FF57
LC602997	Vietnam	#33FF57
KT336599	Vietnam	#33FF57
KT336602	Vietnam	#33FF57
KT336603	Vietnam	#33FF57
KT336604	Vietnam	#33FF57
KT336605	Vietnam	#33FF57
KT336606	Vietnam	#33FF57
KT336607	Vietnam	#33FF57
KT336608	Vietnam	#33FF57
KM042394	Vietnam	#33FF57
KM042395	Vietnam	#33FF57
KM042396	Vietnam	#33FF57
KM042397	Vietnam	#33FF57
KM042398	Vietnam	#33FF57
KM042399	Vietnam	#33FF57
KM042400	Vietnam	#33FF57
KM042401	Vietnam	#33FF57
KM042402	Vietnam	#33FF57
KM042403	Vietnam	#33FF57
KM042404	Vietnam	#33FF57
KM042405	Vietnam	#33FF57
KM042406	Vietnam	#33FF57
KM042407	Vietnam	#33FF57
JX099780	Vietnam	#33FF57
JX099781	Vietnam	#33FF57
JX099782	Vietnam	#33FF57
JX099783	Vietnam	#33FF57
JX099784	Vietnam	#33FF57
JX099785	Vietnam	#33FF57
JX099786	Vietnam	#33FF57
JQ181585	Vietnam	#33FF57
JQ181586	Vietnam	#33FF57
JQ181587	Vietnam	#33FF57
JQ181588	Vietnam	#33FF57
JQ181590	Vietnam	#33FF57
JQ181591	Vietnam	#33FF57
JQ181592	Vietnam	#33FF57
JQ181595	Vietnam	#33FF57
JQ181596	Vietnam	#33FF57
JQ181597	Vietnam	#33FF57
JQ181598	Vietnam	#33FF57
JQ181600	Vietnam	#33FF57
JQ181601	Vietnam	#33FF57
JQ181602	Vietnam	#33FF57
JQ181603	Vietnam	#33FF57
JQ181604	Vietnam	#33FF57
JQ181605	Vietnam	#33FF57
JQ181607	Vietnam	#33FF57
OL677572	Thailand	#3357FF
OL677573	Thailand	#3357FF
OL677574	Thailand	#3357FF
OL677575	Thailand	#3357FF
OL677576	Thailand	#3357FF
OL677577	Thailand	#3357FF
OL677578	Thailand	#3357FF
OL677579	Thailand	#3357FF
OL677580	Thailand	#3357FF
OL677581	Thailand	#3357FF
OL677582	Thailand	#3357FF
OL677584	Thailand	#3357FF
OL677585	Thailand	#3357FF
OL677587	Thailand	#3357FF
OL677589	Thailand	#3357FF
OL677591	Thailand	#3357FF
OL677592	Thailand	#3357FF
OL677594	Thailand	#3357FF
OL677595	Thailand	#3357FF
OL677597	Thailand	#3357FF
OL677599	Thailand	#3357FF
OL677603	Thailand	#3357FF
OL677605	Thailand	#3357FF
OL677606	Thailand	#3357FF
OL677607	Thailand	#3357FF
OL677609	Thailand	#3357FF
OL677610	Thailand	#3357FF
OL677611	Thailand	#3357FF
OL677613	Thailand	#3357FF
OL677615	Thailand	#3357FF
OL677617	Thailand	#3357FF
OL677618	Thailand	#3357FF
OL677620	Thailand	#3357FF
OL677621	Thailand	#3357FF
OL677622	Thailand	#3357FF
ME02TH2022	Thailand	#3357FF
A09TH2022	Thailand	#3357FF
BM26TH2022	Thailand	#3357FF
IT54TH2022	Thailand	#3357FF
IT29TH2022	Thailand	#3357FF
IT04TH2022	Thailand	#3357FF
TW29TH2023	Thailand	#3357FF
TW19TH2023	Thailand	#3357FF
TW17TH2023	Thailand	#3357FF
L35TH2023	Thailand	#3357FF
L31TH2023	Thailand	#3357FF
L24TH2023	Thailand	#3357FF
L23TH2023	Thailand	#3357FF
L16TH2023	Thailand	#3357FF
L11TH2023	Thailand	#3357FF
259TH2023	Thailand	#3357FF
017TH2023	Thailand	#3357FF
008TH2023	Thailand	#3357FF
036TH2024	Thailand	#3357FF
374TH2023	Thailand	#3357FF
334TH2023	Thailand	#3357FF
038TH2024	Thailand	#3357FF
9131TH2024	Thailand	#3357FF
7131TH2024	Thailand	#3357FF
MN510433	Taiwan	#33A6FF
JQ390467	Taiwan	#33A6FF
GQ911590	Taiwan	#33A6FF
PP965255	Southkorea	#FF33A6
PP965257	Southkorea	#FF33A6
PP965259	Southkorea	#FF33A6
PP965260	Southkorea	#FF33A6
PP965262	Southkorea	#FF33A6
PP965264	Southkorea	#FF33A6
OP806268	Southkorea	#FF33A6
MZ440695	Southkorea	#FF33A6
MZ440696	Southkorea	#FF33A6
MW623084	Southkorea	#FF33A6
MT814841	Southkorea	#FF33A6
MT814842	Southkorea	#FF33A6
MT814843	Southkorea	#FF33A6
MT814844	Southkorea	#FF33A6
MT814845	Southkorea	#FF33A6
MT814847	Southkorea	#FF33A6
MT814848	Southkorea	#FF33A6
MT814849	Southkorea	#FF33A6
MT814850	Southkorea	#FF33A6
MT814851	Southkorea	#FF33A6
MN967002	Southkorea	#FF33A6
MN967003	Southkorea	#FF33A6
MN545963	Southkorea	#FF33A6
KY810319	Southkorea	#FF33A6
KY810320	Southkorea	#FF33A6
KY810321	Southkorea	#FF33A6
KY810322	Southkorea	#FF33A6
KY810323	Southkorea	#FF33A6
KY810324	Southkorea	#FF33A6
KY810325	Southkorea	#FF33A6
KY677756	Southkorea	#FF33A6
KX828213	Southkorea	#FF33A6
KX828214	Southkorea	#FF33A6
KX828215	Southkorea	#FF33A6
KX828216	Southkorea	#FF33A6
KX828217	Southkorea	#FF33A6
KX828218	Southkorea	#FF33A6
KX828219	Southkorea	#FF33A6
KX828220	Southkorea	#FF33A6
KX828221	Southkorea	#FF33A6
KX828222	Southkorea	#FF33A6
KX828223	Southkorea	#FF33A6
KX828224	Southkorea	#FF33A6
KX828225	Southkorea	#FF33A6
KX828226	Southkorea	#FF33A6
KX828227	Southkorea	#FF33A6
KX828228	Southkorea	#FF33A6
KX828229	Southkorea	#FF33A6
KX828230	Southkorea	#FF33A6
KX828231	Southkorea	#FF33A6
KX828232	Southkorea	#FF33A6
KX828233	Southkorea	#FF33A6
KX828234	Southkorea	#FF33A6
KX828235	Southkorea	#FF33A6
KX828236	Southkorea	#FF33A6
KX828237	Southkorea	#FF33A6
KX828238	Southkorea	#FF33A6
KX828239	Southkorea	#FF33A6
KX828240	Southkorea	#FF33A6
KM924364	Southkorea	#FF33A6
KM924366	Southkorea	#FF33A6
KM924367	Southkorea	#FF33A6
KM924369	Southkorea	#FF33A6
KJ437506	Southkorea	#FF33A6
KJ133547	Southkorea	#FF33A6
KC188796	Southkorea	#FF33A6
JF317565	Southkorea	#FF33A6
JF317566	Southkorea	#FF33A6
JF317567	Southkorea	#FF33A6
JF317568	Southkorea	#FF33A6
JF317569	Southkorea	#FF33A6
JF317570	Southkorea	#FF33A6
JF317571	Southkorea	#FF33A6
JF317573	Southkorea	#FF33A6
JF317574	Southkorea	#FF33A6
JF317575	Southkorea	#FF33A6
JF317576	Southkorea	#FF33A6
JF317577	Southkorea	#FF33A6
JF317579	Southkorea	#FF33A6
JF317580	Southkorea	#FF33A6
JF317581	Southkorea	#FF33A6
JF317582	Southkorea	#FF33A6
JF317583	Southkorea	#FF33A6
JF317584	Southkorea	#FF33A6
JF317585	Southkorea	#FF33A6
JF317586	Southkorea	#FF33A6
JF317587	Southkorea	#FF33A6
JF317588	Southkorea	#FF33A6
JF317589	Southkorea	#FF33A6
HM000100	Southkorea	#FF33A6
FJ905459	Southkorea	#FF33A6
FJ905460	Southkorea	#FF33A6
FJ905463	Southkorea	#FF33A6
FJ905467	Southkorea	#FF33A6
FJ905468	Southkorea	#FF33A6
FJ905470	Southkorea	#FF33A6
FJ905471	Southkorea	#FF33A6
JF690911	Malaysia	#8D33FF
JF690912	Malaysia	#8D33FF
JF690913	Malaysia	#8D33FF
JF690914	Malaysia	#8D33FF
JF690915	Malaysia	#8D33FF
JF690916	Malaysia	#8D33FF
JF690917	Malaysia	#8D33FF
JF690918	Malaysia	#8D33FF
JF690919	Malaysia	#8D33FF
JF690920	Malaysia	#8D33FF
JF690921	Malaysia	#8D33FF
JF690922	Malaysia	#8D33FF
JF690923	Malaysia	#8D33FF
LC433842	Japan	#FFBD33
LC433843	Japan	#FFBD33
LC433844	Japan	#FFBD33
KR054744	Japan	#FFBD33
KT369067	Indonesia	#FF5733
KT369068	Indonesia	#FF5733
KT369069	Indonesia	#FF5733
KT369070	Indonesia	#FF5733
PQ178811	India	#33FFBD
PQ178813	India	#33FFBD
PQ178814	India	#33FFBD
PQ178815	India	#33FFBD
OP455989	India	#33FFBD
OP455990	India	#33FFBD
OP455991	India	#33FFBD
OP455992	India	#33FFBD
OP455993	India	#33FFBD
OP455995	India	#33FFBD
OP455996	India	#33FFBD
OP455997	India	#33FFBD
OP455998	India	#33FFBD
OM302235	India	#33FFBD
MT828905	India	#33FFBD
MW268738	India	#33FFBD
MW268739	India	#33FFBD
MN735205	India	#33FFBD
MN735206	India	#33FFBD
MN735207	India	#33FFBD
MN735208	India	#33FFBD
MN735209	India	#33FFBD
MN735210	India	#33FFBD
MN735211	India	#33FFBD
MN735212	India	#33FFBD
MN735213	India	#33FFBD
MN735214	India	#33FFBD
MN266483	India	#33FFBD
MK035432	India	#33FFBD
MK035433	India	#33FFBD
MK035434	India	#33FFBD
MH379262	India	#33FFBD
MH379263	India	#33FFBD
MH379264	India	#33FFBD
MH379265	India	#33FFBD
MG940984	India	#33FFBD
MG957151	India	#33FFBD
KX009480	India	#33FFBD
KX009481	India	#33FFBD
KX009482	India	#33FFBD
KJ729072	India	#33FFBD
KJ729073	India	#33FFBD
KJ729074	India	#33FFBD
KJ729075	India	#33FFBD
GU808525	India	#33FFBD
PQ123983	China	#FF3333
PQ123984	China	#FF3333
PQ123985	China	#FF3333
PQ123986	China	#FF3333
PQ123987	China	#FF3333
PQ123988	China	#FF3333
PQ123989	China	#FF3333
PQ123990	China	#FF3333
PQ123991	China	#FF3333
PQ123992	China	#FF3333
PQ123993	China	#FF3333
PQ123994	China	#FF3333
PQ123995	China	#FF3333
PQ123996	China	#FF3333
PQ114731	China	#FF3333
PP927768	China	#FF3333
PP927769	China	#FF3333
PP927770	China	#FF3333
PP927771	China	#FF3333
PP927772	China	#FF3333
PP927774	China	#FF3333
PP927775	China	#FF3333
PP927776	China	#FF3333
PP927777	China	#FF3333
PP927778	China	#FF3333
PP927779	China	#FF3333
PP927780	China	#FF3333
PP927781	China	#FF3333
PP927782	China	#FF3333
PP927783	China	#FF3333
PP927784	China	#FF3333
PP927785	China	#FF3333
PP927787	China	#FF3333
PP927788	China	#FF3333
PP927790	China	#FF3333
PP927791	China	#FF3333
PP927792	China	#FF3333
PP927793	China	#FF3333
PP927795	China	#FF3333
PP927796	China	#FF3333
PP927797	China	#FF3333
PP927798	China	#FF3333
PP927799	China	#FF3333
PP927800	China	#FF3333
PP927801	China	#FF3333
PP927802	China	#FF3333
PP927803	China	#FF3333
PP927804	China	#FF3333
PP927805	China	#FF3333
PP927806	China	#FF3333
PP927807	China	#FF3333
PP927808	China	#FF3333
PP927809	China	#FF3333
PP927810	China	#FF3333
PP927811	China	#FF3333
PP927812	China	#FF3333
PP927813	China	#FF3333
PP927814	China	#FF3333
PP927815	China	#FF3333
PP927816	China	#FF3333
PP927817	China	#FF3333
PP566975	China	#FF3333
PP541472	China	#FF3333
PP179082	China	#FF3333
PP179083	China	#FF3333
PP179084	China	#FF3333
PP179085	China	#FF3333
PP179086	China	#FF3333
PP179087	China	#FF3333
PP179088	China	#FF3333
PP179089	China	#FF3333
PP179090	China	#FF3333
PP179091	China	#FF3333
PP179092	China	#FF3333
PP179093	China	#FF3333
PP179094	China	#FF3333
PP179095	China	#FF3333
PP179096	China	#FF3333
PP179099	China	#FF3333
PP179100	China	#FF3333
PP179101	China	#FF3333
PP179103	China	#FF3333
PP179105	China	#FF3333
PP179106	China	#FF3333
PP179108	China	#FF3333
PP179109	China	#FF3333
PP179110	China	#FF3333
PP179111	China	#FF3333
PP179112	China	#FF3333
PP179113	China	#FF3333
PP179114	China	#FF3333
PP179115	China	#FF3333
PP179117	China	#FF3333
PP179118	China	#FF3333
PP179121	China	#FF3333
PP179122	China	#FF3333
PP179124	China	#FF3333
PP179125	China	#FF3333
PP179126	China	#FF3333
PP179127	China	#FF3333
PP179128	China	#FF3333
PP179129	China	#FF3333
PP179130	China	#FF3333
PP179131	China	#FF3333
PP179133	China	#FF3333
PP179134	China	#FF3333
PP179135	China	#FF3333
PP179136	China	#FF3333
PP179137	China	#FF3333
PP179138	China	#FF3333
PP179139	China	#FF3333
PP179140	China	#FF3333
PP179141	China	#FF3333
PP179142	China	#FF3333
PP179143	China	#FF3333
PP179144	China	#FF3333
PP179145	China	#FF3333
PP158533	China	#FF3333
PP158534	China	#FF3333
PP158535	China	#FF3333
PP158537	China	#FF3333
PP158539	China	#FF3333
PP158540	China	#FF3333
PP158541	China	#FF3333
PP035167	China	#FF3333
PP035171	China	#FF3333
PP035174	China	#FF3333
PP035175	China	#FF3333
PP035177	China	#FF3333
PP035178	China	#FF3333
PP035180	China	#FF3333
PP035181	China	#FF3333
PP035182	China	#FF3333
PP035184	China	#FF3333
PP035185	China	#FF3333
PP035186	China	#FF3333
PP059057	China	#FF3333
OQ388329	China	#FF3333
PP028551	China	#FF3333
PP028552	China	#FF3333
PP028553	China	#FF3333
PP028554	China	#FF3333
PP028555	China	#FF3333
PP028556	China	#FF3333
PP028557	China	#FF3333
PP028558	China	#FF3333
PP028559	China	#FF3333
PP028560	China	#FF3333
PP028561	China	#FF3333
PP028562	China	#FF3333
PP028563	China	#FF3333
PP028565	China	#FF3333
OR684453	China	#FF3333
OR684454	China	#FF3333
OR785790	China	#FF3333
OR785791	China	#FF3333
OR785794	China	#FF3333
OR785795	China	#FF3333
OR785796	China	#FF3333
OR785798	China	#FF3333
OR785800	China	#FF3333
ON359945	China	#FF3333
OR537631	China	#FF3333
OR537632	China	#FF3333
OR537634	China	#FF3333
OR537635	China	#FF3333
OR537636	China	#FF3333
OR537637	China	#FF3333
OR537638	China	#FF3333
OR537639	China	#FF3333
OR537640	China	#FF3333
OR537641	China	#FF3333
OR537642	China	#FF3333
OR537643	China	#FF3333
OR537644	China	#FF3333
OR537645	China	#FF3333
OR537646	China	#FF3333
OR537647	China	#FF3333
OR537648	China	#FF3333
OR537649	China	#FF3333
OR537650	China	#FF3333
OR537651	China	#FF3333
OR537652	China	#FF3333
OR537653	China	#FF3333
OR537654	China	#FF3333
OR537655	China	#FF3333
OR537656	China	#FF3333
OR537657	China	#FF3333
OR537658	China	#FF3333
OR537659	China	#FF3333
OR537660	China	#FF3333
OR537661	China	#FF3333
OR537662	China	#FF3333
OR537663	China	#FF3333
OR537665	China	#FF3333
OR537666	China	#FF3333
OR537667	China	#FF3333
OR537669	China	#FF3333
OR537670	China	#FF3333
OR537671	China	#FF3333
OR537672	China	#FF3333
OR537673	China	#FF3333
OR537674	China	#FF3333
OR537675	China	#FF3333
OR537676	China	#FF3333
OR537677	China	#FF3333
OR537678	China	#FF3333
OR537679	China	#FF3333
OR537680	China	#FF3333
OR537681	China	#FF3333
OR537682	China	#FF3333
OR537683	China	#FF3333
OR537684	China	#FF3333
OR537685	China	#FF3333
OR537686	China	#FF3333
OR537687	China	#FF3333
OR537688	China	#FF3333
OR537689	China	#FF3333
OR537690	China	#FF3333
OR537691	China	#FF3333
OR537692	China	#FF3333
OR537693	China	#FF3333
OR552397	China	#FF3333
OR533426	China	#FF3333
OR533427	China	#FF3333
OR533428	China	#FF3333
OR533429	China	#FF3333
OR533430	China	#FF3333
OR533431	China	#FF3333
OR533432	China	#FF3333
OR533433	China	#FF3333
OR533434	China	#FF3333
OR533435	China	#FF3333
OR533436	China	#FF3333
OR533437	China	#FF3333
OR533438	China	#FF3333
OR533439	China	#FF3333
OR533440	China	#FF3333
OR533441	China	#FF3333
OR533442	China	#FF3333
OR533443	China	#FF3333
OR533444	China	#FF3333
OR533445	China	#FF3333
OR533446	China	#FF3333
OR533451	China	#FF3333
OR533452	China	#FF3333
OR533453	China	#FF3333
OR533454	China	#FF3333
OR533457	China	#FF3333
OR533458	China	#FF3333
OR533459	China	#FF3333
OR533460	China	#FF3333
OR533461	China	#FF3333
OR533462	China	#FF3333
OR533463	China	#FF3333
OR533465	China	#FF3333
OR533466	China	#FF3333
OR533467	China	#FF3333
OR533468	China	#FF3333
OR533469	China	#FF3333
OR533470	China	#FF3333
OR533472	China	#FF3333
OR533473	China	#FF3333
OR533474	China	#FF3333
OR533475	China	#FF3333
OR533476	China	#FF3333
OR533477	China	#FF3333
OR533478	China	#FF3333
OR533479	China	#FF3333
OR533480	China	#FF3333
OR533481	China	#FF3333
OR533482	China	#FF3333
OR533483	China	#FF3333
OR542932	China	#FF3333
OR542933	China	#FF3333
OR542934	China	#FF3333
OR542935	China	#FF3333
OR542936	China	#FF3333
OR542937	China	#FF3333
OR542938	China	#FF3333
OR542939	China	#FF3333
OR542940	China	#FF3333
OR542941	China	#FF3333
OR542942	China	#FF3333
OR542943	China	#FF3333
OR542944	China	#FF3333
OR542945	China	#FF3333
OR542946	China	#FF3333
OR542947	China	#FF3333
OR542948	China	#FF3333
OR542949	China	#FF3333
OR542950	China	#FF3333
OR542951	China	#FF3333
OR542952	China	#FF3333
OR542953	China	#FF3333
OR542954	China	#FF3333
OR567242	China	#FF3333
OR480419	China	#FF3333
OR480420	China	#FF3333
OR480421	China	#FF3333
OR480422	China	#FF3333
OR480423	China	#FF3333
OR480424	China	#FF3333
OR480425	China	#FF3333
OR480426	China	#FF3333
OR480427	China	#FF3333
OR480428	China	#FF3333
OR480429	China	#FF3333
OR480430	China	#FF3333
OR480431	China	#FF3333
OR480432	China	#FF3333
OR480433	China	#FF3333
OR480434	China	#FF3333
OR480435	China	#FF3333
OR480436	China	#FF3333
OR480437	China	#FF3333
OR480438	China	#FF3333
OR480439	China	#FF3333
OR480440	China	#FF3333
OR480441	China	#FF3333
OR480442	China	#FF3333
OR480443	China	#FF3333
OR480444	China	#FF3333
OR480445	China	#FF3333
OR480446	China	#FF3333
OR480447	China	#FF3333
OR480448	China	#FF3333
OR480449	China	#FF3333
OR480450	China	#FF3333
OR480451	China	#FF3333
OR480452	China	#FF3333
OR480453	China	#FF3333
OR480454	China	#FF3333
OR480455	China	#FF3333
OR480456	China	#FF3333
OR480457	China	#FF3333
OR480458	China	#FF3333
OR480459	China	#FF3333
OR480460	China	#FF3333
OR480461	China	#FF3333
OR480462	China	#FF3333
OR480463	China	#FF3333
OR480465	China	#FF3333
OR480466	China	#FF3333
OR480467	China	#FF3333
OR480468	China	#FF3333
OR480469	China	#FF3333
OR480470	China	#FF3333
OR480472	China	#FF3333
OR480473	China	#FF3333
OR480474	China	#FF3333
OR480476	China	#FF3333
OR480477	China	#FF3333
OR480478	China	#FF3333
OR480479	China	#FF3333
OR480480	China	#FF3333
OR480481	China	#FF3333
OR480482	China	#FF3333
OR480483	China	#FF3333
OR480484	China	#FF3333
OR480485	China	#FF3333
OR480486	China	#FF3333
OR480487	China	#FF3333
OR480488	China	#FF3333
OR480490	China	#FF3333
OR480491	China	#FF3333
OR480492	China	#FF3333
OR480493	China	#FF3333
OR480494	China	#FF3333
OR480495	China	#FF3333
OR480496	China	#FF3333
OR480497	China	#FF3333
OR480498	China	#FF3333
OR480499	China	#FF3333
OR480500	China	#FF3333
OR232686	China	#FF3333
OR197717	China	#FF3333
OR197718	China	#FF3333
MZ615666	China	#FF3333
MZ615667	China	#FF3333
MZ615669	China	#FF3333
MZ615673	China	#FF3333
MZ615674	China	#FF3333
MZ615675	China	#FF3333
MZ615676	China	#FF3333
MZ615677	China	#FF3333
MZ615678	China	#FF3333
MZ615679	China	#FF3333
MZ615680	China	#FF3333
OR062297	China	#FF3333
OR062298	China	#FF3333
OR062299	China	#FF3333
OR062300	China	#FF3333
OR062301	China	#FF3333
OR062302	China	#FF3333
OQ874786	China	#FF3333
OQ803314	China	#FF3333
OR133747	China	#FF3333
OR133748	China	#FF3333
OQ785638	China	#FF3333
OQ785639	China	#FF3333
OQ749409	China	#FF3333
OQ749410	China	#FF3333
OQ749411	China	#FF3333
OQ749413	China	#FF3333
OQ749414	China	#FF3333
OQ749415	China	#FF3333
OQ749416	China	#FF3333
OQ749417	China	#FF3333
OQ749418	China	#FF3333
OQ749419	China	#FF3333
OQ749421	China	#FF3333
OQ749422	China	#FF3333
OQ749423	China	#FF3333
OQ749425	China	#FF3333
OQ749428	China	#FF3333
OQ749429	China	#FF3333
OQ749431	China	#FF3333
OQ749433	China	#FF3333
OR114683	China	#FF3333
OR114684	China	#FF3333
OR114686	China	#FF3333
OR114687	China	#FF3333
OR114688	China	#FF3333
OR114689	China	#FF3333
OR114690	China	#FF3333
OQ730503	China	#FF3333
OQ656424	China	#FF3333
OQ656291	China	#FF3333
OQ555172	China	#FF3333
OQ291180	China	#FF3333
OQ291181	China	#FF3333
OQ291182	China	#FF3333
OQ291183	China	#FF3333
OQ291184	China	#FF3333
OQ291185	China	#FF3333
OQ291186	China	#FF3333
OQ291187	China	#FF3333
OQ291188	China	#FF3333
OQ291189	China	#FF3333
OQ865055	China	#FF3333
OP374024	China	#FF3333
OP374025	China	#FF3333
OP374027	China	#FF3333
OP374028	China	#FF3333
OP374029	China	#FF3333
OP374030	China	#FF3333
OP374031	China	#FF3333
OP374032	China	#FF3333
OP374033	China	#FF3333
OP374035	China	#FF3333
OP374036	China	#FF3333
OP113847	China	#FF3333
OP036739	China	#FF3333
ON862502	China	#FF3333
ON862503	China	#FF3333
ON862505	China	#FF3333
ON862506	China	#FF3333
ON862507	China	#FF3333
ON862508	China	#FF3333
ON862509	China	#FF3333
ON862510	China	#FF3333
ON862511	China	#FF3333
ON862514	China	#FF3333
ON862516	China	#FF3333
ON862517	China	#FF3333
ON862518	China	#FF3333
ON862519	China	#FF3333
ON862520	China	#FF3333
ON862521	China	#FF3333
ON862522	China	#FF3333
ON862523	China	#FF3333
ON862524	China	#FF3333
ON862525	China	#FF3333
ON862526	China	#FF3333
ON862527	China	#FF3333
ON862528	China	#FF3333
ON862529	China	#FF3333
ON862530	China	#FF3333
ON862531	China	#FF3333
ON862533	China	#FF3333
ON862534	China	#FF3333
ON862535	China	#FF3333
ON862536	China	#FF3333
ON862537	China	#FF3333
ON862538	China	#FF3333
ON862539	China	#FF3333
ON862540	China	#FF3333
ON862541	China	#FF3333
ON862542	China	#FF3333
ON862543	China	#FF3333
ON862544	China	#FF3333
ON862545	China	#FF3333
ON862546	China	#FF3333
ON862547	China	#FF3333
ON862548	China	#FF3333
ON862549	China	#FF3333
ON862550	China	#FF3333
ON862551	China	#FF3333
ON862552	China	#FF3333
ON862553	China	#FF3333
ON862554	China	#FF3333
ON862556	China	#FF3333
ON862557	China	#FF3333
ON862558	China	#FF3333
ON862559	China	#FF3333
ON862560	China	#FF3333
ON646226	China	#FF3333
ON646227	China	#FF3333
ON248854	China	#FF3333
ON248855	China	#FF3333
ON248856	China	#FF3333
ON248858	China	#FF3333
ON248859	China	#FF3333
ON248861	China	#FF3333
ON248862	China	#FF3333
ON248863	China	#FF3333
ON248864	China	#FF3333
ON248865	China	#FF3333
ON248866	China	#FF3333
ON248867	China	#FF3333
ON248868	China	#FF3333
ON248869	China	#FF3333
ON248870	China	#FF3333
ON248871	China	#FF3333
OQ168431	China	#FF3333
OM274019	China	#FF3333
OM274020	China	#FF3333
OM274021	China	#FF3333
OM274022	China	#FF3333
OM274023	China	#FF3333
OM274024	China	#FF3333
OM858854	China	#FF3333
OM858855	China	#FF3333
OM858856	China	#FF3333
OP413466	China	#FF3333
OP413467	China	#FF3333
OP413468	China	#FF3333
OP413469	China	#FF3333
OM288649	China	#FF3333
OM288650	China	#FF3333
OM288651	China	#FF3333
OM288652	China	#FF3333
OM288653	China	#FF3333
OM288655	China	#FF3333
OM288657	China	#FF3333
OM288658	China	#FF3333
OM288659	China	#FF3333
OM288661	China	#FF3333
OM288662	China	#FF3333
MZ593749	China	#FF3333
MZ593750	China	#FF3333
MZ593751	China	#FF3333
MZ593752	China	#FF3333
MZ593754	China	#FF3333
MZ593755	China	#FF3333
MZ593756	China	#FF3333
MZ593757	China	#FF3333
MZ593758	China	#FF3333
MZ593759	China	#FF3333
MZ593760	China	#FF3333
MZ593761	China	#FF3333
MZ593762	China	#FF3333
MZ593763	China	#FF3333
MZ593764	China	#FF3333
MZ593766	China	#FF3333
MZ593767	China	#FF3333
MZ593768	China	#FF3333
OP055737	China	#FF3333
OP055738	China	#FF3333
OP055739	China	#FF3333
OP055740	China	#FF3333
OP055741	China	#FF3333
OP055742	China	#FF3333
OP055743	China	#FF3333
OP055744	China	#FF3333
OP055745	China	#FF3333
OP055746	China	#FF3333
OP055747	China	#FF3333
OP055748	China	#FF3333
OP189294	China	#FF3333
OP233007	China	#FF3333
OP233008	China	#FF3333
OP233009	China	#FF3333
OP233011	China	#FF3333
OP233012	China	#FF3333
OP233013	China	#FF3333
OP233015	China	#FF3333
OL409069	China	#FF3333
MZ667312	China	#FF3333
MZ667313	China	#FF3333
MZ667314	China	#FF3333
MZ667316	China	#FF3333
MZ667317	China	#FF3333
MZ667320	China	#FF3333
MZ667321	China	#FF3333
MZ667322	China	#FF3333
MZ667323	China	#FF3333
MZ667324	China	#FF3333
MZ667325	China	#FF3333
MZ667326	China	#FF3333
MZ667327	China	#FF3333
MZ667328	China	#FF3333
MZ667329	China	#FF3333
MZ747111	China	#FF3333
MZ747112	China	#FF3333
MZ747115	China	#FF3333
MZ747116	China	#FF3333
MZ747117	China	#FF3333
MZ747118	China	#FF3333
MZ747119	China	#FF3333
MZ747120	China	#FF3333
MZ747121	China	#FF3333
MZ747122	China	#FF3333
ON012605	China	#FF3333
ON012606	China	#FF3333
ON012607	China	#FF3333
ON012608	China	#FF3333
OL504750	China	#FF3333
OL504751	China	#FF3333
OP263039	China	#FF3333
OP263040	China	#FF3333
OP263041	China	#FF3333
OP263042	China	#FF3333
OP263044	China	#FF3333
OP263045	China	#FF3333
OP263046	China	#FF3333
OP263047	China	#FF3333
OP263048	China	#FF3333
OP263049	China	#FF3333
OP263054	China	#FF3333
OP263055	China	#FF3333
OP263056	China	#FF3333
OP263057	China	#FF3333
OP263058	China	#FF3333
OP263059	China	#FF3333
OP263060	China	#FF3333
OP263061	China	#FF3333
OP263062	China	#FF3333
OP263063	China	#FF3333
OP263064	China	#FF3333
OP263065	China	#FF3333
OP263066	China	#FF3333
OP263067	China	#FF3333
OP263068	China	#FF3333
OP263069	China	#FF3333
OP263070	China	#FF3333
OL310716	China	#FF3333
MW574959	China	#FF3333
MW574960	China	#FF3333
MW574961	China	#FF3333
MW574962	China	#FF3333
MW574963	China	#FF3333
MW574964	China	#FF3333
ON012566	China	#FF3333
ON793631	China	#FF3333
ON793634	China	#FF3333
ON793635	China	#FF3333
MZ995473	China	#FF3333
MZ995474	China	#FF3333
MZ995475	China	#FF3333
MZ995476	China	#FF3333
MZ995477	China	#FF3333
MZ995478	China	#FF3333
MZ995480	China	#FF3333
MZ995481	China	#FF3333
MZ995482	China	#FF3333
MZ995483	China	#FF3333
MZ995485	China	#FF3333
MZ995486	China	#FF3333
MZ995487	China	#FF3333
OL452024	China	#FF3333
OL452025	China	#FF3333
OL452026	China	#FF3333
OL452027	China	#FF3333
OL452028	China	#FF3333
MW653451	China	#FF3333
MW653452	China	#FF3333
MW653453	China	#FF3333
MW804283	China	#FF3333
MW804284	China	#FF3333
MW804285	China	#FF3333
MZ819918	China	#FF3333
MZ819919	China	#FF3333
MZ819920	China	#FF3333
MW974867	China	#FF3333
MW974868	China	#FF3333
MW974869	China	#FF3333
MW974870	China	#FF3333
MW974871	China	#FF3333
MW974872	China	#FF3333
MW974873	China	#FF3333
MW974874	China	#FF3333
MW974875	China	#FF3333
MW974876	China	#FF3333
MW974877	China	#FF3333
MW974878	China	#FF3333
MW974879	China	#FF3333
MW974880	China	#FF3333
MW974881	China	#FF3333
MW974882	China	#FF3333
MW974883	China	#FF3333
MW974884	China	#FF3333
MW974885	China	#FF3333
MW974886	China	#FF3333
MW974887	China	#FF3333
MW974888	China	#FF3333
MW974889	China	#FF3333
MW582525	China	#FF3333
MW561978	China	#FF3333
MW561979	China	#FF3333
MW561980	China	#FF3333
MW561981	China	#FF3333
MW561982	China	#FF3333
MW561983	China	#FF3333
MW561984	China	#FF3333
MW561985	China	#FF3333
MW561986	China	#FF3333
MW561987	China	#FF3333
MW561988	China	#FF3333
MW561989	China	#FF3333
MW561990	China	#FF3333
MW561991	China	#FF3333
MW561992	China	#FF3333
MW561993	China	#FF3333
MW561994	China	#FF3333
MW561995	China	#FF3333
MW561996	China	#FF3333
MW561997	China	#FF3333
MW561998	China	#FF3333
MW561999	China	#FF3333
MW562000	China	#FF3333
MW562001	China	#FF3333
MW562002	China	#FF3333
MW562003	China	#FF3333
OK334634	China	#FF3333
OK334635	China	#FF3333
OK334636	China	#FF3333
MW423632	China	#FF3333
MW423633	China	#FF3333
MW423634	China	#FF3333
MW423635	China	#FF3333
MW889012	China	#FF3333
MW889013	China	#FF3333
MW889014	China	#FF3333
MW889015	China	#FF3333
MW889016	China	#FF3333
MW889017	China	#FF3333
MW889018	China	#FF3333
MW889019	China	#FF3333
MW889020	China	#FF3333
MW889021	China	#FF3333
MW889022	China	#FF3333
MW889023	China	#FF3333
MW889024	China	#FF3333
MW889025	China	#FF3333
MW889026	China	#FF3333
MW889027	China	#FF3333
MW889028	China	#FF3333
MW889029	China	#FF3333
MW889030	China	#FF3333
MW889031	China	#FF3333
MW889032	China	#FF3333
MW889033	China	#FF3333
MW889034	China	#FF3333
MW889035	China	#FF3333
MW889036	China	#FF3333
MW889037	China	#FF3333
MW889038	China	#FF3333
MW889039	China	#FF3333
MZ161162	China	#FF3333
MZ161163	China	#FF3333
OK170034	China	#FF3333
OK170036	China	#FF3333
OK170037	China	#FF3333
OK170039	China	#FF3333
OK482712	China	#FF3333
OK482713	China	#FF3333
OK572465	China	#FF3333
OK572466	China	#FF3333
OL438911	China	#FF3333
OL438912	China	#FF3333
MW091498	China	#FF3333
MW853933	China	#FF3333
MW853934	China	#FF3333
MW853935	China	#FF3333
MW853936	China	#FF3333
MW853937	China	#FF3333
MW853938	China	#FF3333
MW853939	China	#FF3333
MW853941	China	#FF3333
MW853942	China	#FF3333
MW974836	China	#FF3333
MW974837	China	#FF3333
MW974838	China	#FF3333
MW974839	China	#FF3333
MW974840	China	#FF3333
MW974841	China	#FF3333
MW974842	China	#FF3333
MW974843	China	#FF3333
MW974844	China	#FF3333
MW974845	China	#FF3333
MW974846	China	#FF3333
MW974847	China	#FF3333
MW974848	China	#FF3333
MW974849	China	#FF3333
MW974850	China	#FF3333
MW974851	China	#FF3333
MW974852	China	#FF3333
MW974853	China	#FF3333
MW974854	China	#FF3333
MW974855	China	#FF3333
MW974856	China	#FF3333
MW974857	China	#FF3333
MW974858	China	#FF3333
MW974860	China	#FF3333
MW974861	China	#FF3333
MW974862	China	#FF3333
MW974863	China	#FF3333
MW974864	China	#FF3333
MW974865	China	#FF3333
MW974866	China	#FF3333
MZ063697	China	#FF3333
MZ063698	China	#FF3333
MZ063699	China	#FF3333
MZ063700	China	#FF3333
MZ063701	China	#FF3333
MZ063702	China	#FF3333
MZ063703	China	#FF3333
MZ063704	China	#FF3333
MZ063705	China	#FF3333
MZ063706	China	#FF3333
MT876209	China	#FF3333
MT876210	China	#FF3333
MT876211	China	#FF3333
MT876212	China	#FF3333
MT876213	China	#FF3333
MZ474496	China	#FF3333
MZ474497	China	#FF3333
MZ474498	China	#FF3333
MZ474499	China	#FF3333
MZ474500	China	#FF3333
MZ474501	China	#FF3333
MZ474502	China	#FF3333
MZ474503	China	#FF3333
MZ848186	China	#FF3333
MW820682	China	#FF3333
MW820683	China	#FF3333
MW820684	China	#FF3333
MW820685	China	#FF3333
MW820686	China	#FF3333
MW820687	China	#FF3333
MW820688	China	#FF3333
MW820689	China	#FF3333
MW820690	China	#FF3333
MW820691	China	#FF3333
MW820692	China	#FF3333
MW820693	China	#FF3333
MW820694	China	#FF3333
MW820695	China	#FF3333
MW820696	China	#FF3333
MW820697	China	#FF3333
MW820698	China	#FF3333
MW820699	China	#FF3333
MW820700	China	#FF3333
MW820701	China	#FF3333
MW820702	China	#FF3333
MW757329	China	#FF3333
MW757330	China	#FF3333
MW757331	China	#FF3333
MW757332	China	#FF3333
MT711855	China	#FF3333
MT711856	China	#FF3333
MT542989	China	#FF3333
MT542990	China	#FF3333
MT542991	China	#FF3333
MT542992	China	#FF3333
MT542993	China	#FF3333
MT542994	China	#FF3333
MT542995	China	#FF3333
MT542996	China	#FF3333
MT542997	China	#FF3333
MT542998	China	#FF3333
MT542999	China	#FF3333
MT543000	China	#FF3333
MT543001	China	#FF3333
MT543002	China	#FF3333
MT543003	China	#FF3333
MT543004	China	#FF3333
MT543005	China	#FF3333
MT543006	China	#FF3333
MT543008	China	#FF3333
MT543010	China	#FF3333
MT543012	China	#FF3333
MT543013	China	#FF3333
MT543014	China	#FF3333
MT543015	China	#FF3333
MT543016	China	#FF3333
MT543017	China	#FF3333
MT543018	China	#FF3333
MT543020	China	#FF3333
MT543021	China	#FF3333
MT302482	China	#FF3333
MT302483	China	#FF3333
MT302484	China	#FF3333
MT302515	China	#FF3333
MT302516	China	#FF3333
MT302517	China	#FF3333
MT302518	China	#FF3333
MT302519	China	#FF3333
MT302521	China	#FF3333
MT302523	China	#FF3333
MT302524	China	#FF3333
MT302525	China	#FF3333
MT302526	China	#FF3333
MT302527	China	#FF3333
MW538944	China	#FF3333
MT185054	China	#FF3333
MT185055	China	#FF3333
MT185056	China	#FF3333
MT185057	China	#FF3333
MT185058	China	#FF3333
MT185059	China	#FF3333
MT185060	China	#FF3333
MT185061	China	#FF3333
MT185062	China	#FF3333
MT185063	China	#FF3333
MT185064	China	#FF3333
MT185065	China	#FF3333
MT185066	China	#FF3333
MT185067	China	#FF3333
MT185068	China	#FF3333
MT185069	China	#FF3333
MT185070	China	#FF3333
MT185071	China	#FF3333
MT185072	China	#FF3333
MT185073	China	#FF3333
MT185074	China	#FF3333
MT185075	China	#FF3333
MT185076	China	#FF3333
MT185077	China	#FF3333
MT185079	China	#FF3333
MT185080	China	#FF3333
MT185081	China	#FF3333
MT185082	China	#FF3333
MT185083	China	#FF3333
MT185084	China	#FF3333
MT185086	China	#FF3333
MT185087	China	#FF3333
MT185088	China	#FF3333
MT185089	China	#FF3333
MT185090	China	#FF3333
MT185091	China	#FF3333
MT185092	China	#FF3333
MT185093	China	#FF3333
MT185094	China	#FF3333
MT185095	China	#FF3333
MT185096	China	#FF3333
MT185097	China	#FF3333
MT185098	China	#FF3333
MT185099	China	#FF3333
MT185100	China	#FF3333
MT185101	China	#FF3333
MT185102	China	#FF3333
MT185103	China	#FF3333
MT185104	China	#FF3333
MT185105	China	#FF3333
MT185106	China	#FF3333
MT185107	China	#FF3333
MT185108	China	#FF3333
MT185109	China	#FF3333
MT185110	China	#FF3333
MT185111	China	#FF3333
MT185112	China	#FF3333
MW117136	China	#FF3333
MW217511	China	#FF3333
MT423827	China	#FF3333
MN482037	China	#FF3333
MN482038	China	#FF3333
MN482039	China	#FF3333
MN482040	China	#FF3333
MN482041	China	#FF3333
MN482042	China	#FF3333
MN482043	China	#FF3333
MN482044	China	#FF3333
MN482045	China	#FF3333
MN482046	China	#FF3333
MN482047	China	#FF3333
MN482048	China	#FF3333
MN482049	China	#FF3333
MN482050	China	#FF3333
MN482051	China	#FF3333
MN482052	China	#FF3333
MN482053	China	#FF3333
MN482054	China	#FF3333
MN482055	China	#FF3333
MN482056	China	#FF3333
MN482057	China	#FF3333
MN482058	China	#FF3333
MH341481	China	#FF3333
MH341482	China	#FF3333
MH341483	China	#FF3333
MH341484	China	#FF3333
MH341485	China	#FF3333
MH341487	China	#FF3333
MH341488	China	#FF3333
MH341489	China	#FF3333
MH341490	China	#FF3333
MH341491	China	#FF3333
MH341492	China	#FF3333
MH341493	China	#FF3333
MH341495	China	#FF3333
MH341496	China	#FF3333
MH341497	China	#FF3333
MH341498	China	#FF3333
MH341499	China	#FF3333
MH341500	China	#FF3333
MT104511	China	#FF3333
MT104512	China	#FF3333
MT104513	China	#FF3333
MT104514	China	#FF3333
MN258744	China	#FF3333
MN258745	China	#FF3333
MN258746	China	#FF3333
MN258747	China	#FF3333
MN258748	China	#FF3333
MN258751	China	#FF3333
MN258752	China	#FF3333
MN258753	China	#FF3333
MN258754	China	#FF3333
MN258755	China	#FF3333
MN258757	China	#FF3333
MN258758	China	#FF3333
MN258760	China	#FF3333
MN258761	China	#FF3333
MN258762	China	#FF3333
MN170517	China	#FF3333
MN170518	China	#FF3333
MN170519	China	#FF3333
MN170520	China	#FF3333
MN170521	China	#FF3333
MN170522	China	#FF3333
MN170523	China	#FF3333
MN170524	China	#FF3333
MN170525	China	#FF3333
MN170526	China	#FF3333
MN170527	China	#FF3333
MN170528	China	#FF3333
MN170529	China	#FF3333
MN170530	China	#FF3333
MN170531	China	#FF3333
MN196673	China	#FF3333
MN052964	China	#FF3333
MN052965	China	#FF3333
MN052966	China	#FF3333
MN052968	China	#FF3333
MN052969	China	#FF3333
MN052970	China	#FF3333
MN052971	China	#FF3333
MN052973	China	#FF3333
MN052974	China	#FF3333
MN052975	China	#FF3333
MN052976	China	#FF3333
MN052977	China	#FF3333
MN052978	China	#FF3333
MN052979	China	#FF3333
MN052980	China	#FF3333
MN052981	China	#FF3333
MN052983	China	#FF3333
MN052984	China	#FF3333
MN052987	China	#FF3333
MN052988	China	#FF3333
MN052989	China	#FF3333
MK990814	China	#FF3333
MK990815	China	#FF3333
MK990816	China	#FF3333
MK139828	China	#FF3333
MK139829	China	#FF3333
MK139830	China	#FF3333
MK139831	China	#FF3333
MK139832	China	#FF3333
MK139833	China	#FF3333
MK987069	China	#FF3333
MH890676	China	#FF3333
MH920544	China	#FF3333
MH920545	China	#FF3333
MH920546	China	#FF3333
MH920548	China	#FF3333
MH920549	China	#FF3333
MH920550	China	#FF3333
MH920551	China	#FF3333
MH920552	China	#FF3333
MH920553	China	#FF3333
MH920554	China	#FF3333
MH920555	China	#FF3333
MH920556	China	#FF3333
MH920557	China	#FF3333
MH920558	China	#FF3333
MH920559	China	#FF3333
MH920560	China	#FF3333
MH920561	China	#FF3333
MH920562	China	#FF3333
MH920563	China	#FF3333
MH920564	China	#FF3333
MH920565	China	#FF3333
MH920566	China	#FF3333
MH920567	China	#FF3333
MH920568	China	#FF3333
MH920569	China	#FF3333
MH920570	China	#FF3333
MH920571	China	#FF3333
MH920572	China	#FF3333
MH920573	China	#FF3333
MH920574	China	#FF3333
MH920575	China	#FF3333
MH920576	China	#FF3333
MH920577	China	#FF3333
MH920578	China	#FF3333
MH920579	China	#FF3333
MH920580	China	#FF3333
MH920581	China	#FF3333
MH920582	China	#FF3333
MH920583	China	#FF3333
MH920584	China	#FF3333
MH920585	China	#FF3333
MH920586	China	#FF3333
MH920587	China	#FF3333
MH920588	China	#FF3333
MH920589	China	#FF3333
MH931449	China	#FF3333
MK604479	China	#FF3333
MK604480	China	#FF3333
MK604481	China	#FF3333
MK604482	China	#FF3333
MK604483	China	#FF3333
MK604484	China	#FF3333
MK604485	China	#FF3333
MK604486	China	#FF3333
MK604487	China	#FF3333
MK604488	China	#FF3333
MK604489	China	#FF3333
MK604490	China	#FF3333
MK604491	China	#FF3333
MK604492	China	#FF3333
MK604493	China	#FF3333
MK604494	China	#FF3333
MK604495	China	#FF3333
MK604496	China	#FF3333
MK604497	China	#FF3333
MK604498	China	#FF3333
MK604499	China	#FF3333
MK604500	China	#FF3333
MK604501	China	#FF3333
MK604502	China	#FF3333
MK604503	China	#FF3333
MK604504	China	#FF3333
MK604505	China	#FF3333
MK604506	China	#FF3333
MK604507	China	#FF3333
MK604508	China	#FF3333
MK604509	China	#FF3333
MK604510	China	#FF3333
MK604511	China	#FF3333
MK604512	China	#FF3333
MK604513	China	#FF3333
MK604514	China	#FF3333
MK604515	China	#FF3333
MK585076	China	#FF3333
MN400446	China	#FF3333
MK426833	China	#FF3333
MK426834	China	#FF3333
MK426835	China	#FF3333
MK426836	China	#FF3333
MK426837	China	#FF3333
MK426838	China	#FF3333
MK426839	China	#FF3333
MK552324	China	#FF3333
MK424113	China	#FF3333
MK424114	China	#FF3333
MK424115	China	#FF3333
MK424116	China	#FF3333
MK404177	China	#FF3333
MK404178	China	#FF3333
MK404179	China	#FF3333
MK404180	China	#FF3333
MK404181	China	#FF3333
MK421973	China	#FF3333
MK421975	China	#FF3333
MK405696	China	#FF3333
MK405698	China	#FF3333
MK405699	China	#FF3333
MK405700	China	#FF3333
MK405701	China	#FF3333
MK050980	China	#FF3333
MK050981	China	#FF3333
MK050982	China	#FF3333
MK050983	China	#FF3333
MK050984	China	#FF3333
MK050985	China	#FF3333
MK050986	China	#FF3333
MK347348	China	#FF3333
MK347349	China	#FF3333
MK347350	China	#FF3333
MK347351	China	#FF3333
MK347352	China	#FF3333
MK347353	China	#FF3333
MK347354	China	#FF3333
MK347355	China	#FF3333
MK347356	China	#FF3333
MK347357	China	#FF3333
MK347358	China	#FF3333
MK347359	China	#FF3333
MK347360	China	#FF3333
MK347361	China	#FF3333
MK347362	China	#FF3333
MK347364	China	#FF3333
MK347365	China	#FF3333
MK347366	China	#FF3333
MK347368	China	#FF3333
MK347369	China	#FF3333
MK347370	China	#FF3333
MK347371	China	#FF3333
MK347372	China	#FF3333
MK347373	China	#FF3333
MK347374	China	#FF3333
MK347375	China	#FF3333
MK347376	China	#FF3333
MK347377	China	#FF3333
MK347378	China	#FF3333
MK347380	China	#FF3333
MK347382	China	#FF3333
MK347384	China	#FF3333
MK347385	China	#FF3333
MK347387	China	#FF3333
MK347388	China	#FF3333
MK347389	China	#FF3333
MK347390	China	#FF3333
MK347391	China	#FF3333
MK347392	China	#FF3333
MK347393	China	#FF3333
MK347394	China	#FF3333
MK347395	China	#FF3333
MK347397	China	#FF3333
MK347399	China	#FF3333
MK347400	China	#FF3333
MK347401	China	#FF3333
MK347402	China	#FF3333
MK347403	China	#FF3333
MK347404	China	#FF3333
MK347405	China	#FF3333
MK347406	China	#FF3333
MK347407	China	#FF3333
MK347408	China	#FF3333
MK347409	China	#FF3333
MK347410	China	#FF3333
MK347411	China	#FF3333
MK347413	China	#FF3333
MK305871	China	#FF3333
MK305872	China	#FF3333
MK305874	China	#FF3333
MK305875	China	#FF3333
MK305878	China	#FF3333
MK305879	China	#FF3333
MK305880	China	#FF3333
MK305881	China	#FF3333
MK305883	China	#FF3333
MK542370	China	#FF3333
MK542373	China	#FF3333
MK542374	China	#FF3333
MH553305	China	#FF3333
MH480644	China	#FF3333
MH465398	China	#FF3333
MH465399	China	#FF3333
MH465400	China	#FF3333
MH465401	China	#FF3333
MH465402	China	#FF3333
MH465403	China	#FF3333
MH465404	China	#FF3333
MH465405	China	#FF3333
MH465406	China	#FF3333
MH465407	China	#FF3333
MH465408	China	#FF3333
MH465409	China	#FF3333
MH465410	China	#FF3333
MH465411	China	#FF3333
MH465412	China	#FF3333
MH465413	China	#FF3333
MH465414	China	#FF3333
MH465418	China	#FF3333
MH465419	China	#FF3333
MH465420	China	#FF3333
MH465421	China	#FF3333
MH465422	China	#FF3333
MH465423	China	#FF3333
MH465424	China	#FF3333
MH465425	China	#FF3333
MH465426	China	#FF3333
MH465427	China	#FF3333
MH465428	China	#FF3333
MH465429	China	#FF3333
MH465430	China	#FF3333
MH465431	China	#FF3333
MH465432	China	#FF3333
MH465433	China	#FF3333
MH465434	China	#FF3333
MH465435	China	#FF3333
MH465436	China	#FF3333
MH465437	China	#FF3333
MH465438	China	#FF3333
MH465439	China	#FF3333
MH465440	China	#FF3333
MH465441	China	#FF3333
MH465442	China	#FF3333
MH465443	China	#FF3333
MH465444	China	#FF3333
MH465445	China	#FF3333
MH465446	China	#FF3333
MH465447	China	#FF3333
MH465448	China	#FF3333
MH465449	China	#FF3333
MH465450	China	#FF3333
MH465451	China	#FF3333
MH465452	China	#FF3333
MH465453	China	#FF3333
MH465454	China	#FF3333
MH465455	China	#FF3333
MH465456	China	#FF3333
MH465458	China	#FF3333
MH465459	China	#FF3333
MH465460	China	#FF3333
MH465461	China	#FF3333
MH465462	China	#FF3333
MH465463	China	#FF3333
MH465464	China	#FF3333
MH465465	China	#FF3333
MH465466	China	#FF3333
MH465467	China	#FF3333
MH465468	China	#FF3333
MH465469	China	#FF3333
MH465470	China	#FF3333
MH465471	China	#FF3333
MH465472	China	#FF3333
MH465473	China	#FF3333
MH465475	China	#FF3333
MH465476	China	#FF3333
MH465477	China	#FF3333
MH465478	China	#FF3333
MH465479	China	#FF3333
MH465480	China	#FF3333
MH465481	China	#FF3333
MH465482	China	#FF3333
MK015042	China	#FF3333
MK015043	China	#FF3333
MH323413	China	#FF3333
MH373552	China	#FF3333
MH373553	China	#FF3333
MH373554	China	#FF3333
MH373555	China	#FF3333
MH373556	China	#FF3333
MH373557	China	#FF3333
MH373558	China	#FF3333
MH373559	China	#FF3333
MH373560	China	#FF3333
MH663459	China	#FF3333
MH211363	China	#FF3333
MH718995	China	#FF3333
MK281580	China	#FF3333
MH151168	China	#FF3333
MH593263	China	#FF3333
MH620789	China	#FF3333
MH645914	China	#FF3333
MH656967	China	#FF3333
MH922989	China	#FF3333
MH922990	China	#FF3333
MH922991	China	#FF3333
MH922992	China	#FF3333
MH922993	China	#FF3333
MG732798	China	#FF3333
MG732799	China	#FF3333
MG732800	China	#FF3333
MG732801	China	#FF3333
MG732802	China	#FF3333
MG732803	China	#FF3333
MG732804	China	#FF3333
MG732805	China	#FF3333
MG732806	China	#FF3333
MG732807	China	#FF3333
MG732808	China	#FF3333
MG732809	China	#FF3333
MG732810	China	#FF3333
MG732811	China	#FF3333
MG732815	China	#FF3333
MG732816	China	#FF3333
MG732817	China	#FF3333
MG732818	China	#FF3333
MG732819	China	#FF3333
MG732820	China	#FF3333
MG732821	China	#FF3333
MG732822	China	#FF3333
MG732823	China	#FF3333
MG732824	China	#FF3333
MG732825	China	#FF3333
MG732826	China	#FF3333
MG732827	China	#FF3333
MG732828	China	#FF3333
MG732829	China	#FF3333
MG732830	China	#FF3333
MG732832	China	#FF3333
MG732834	China	#FF3333
MG893892	China	#FF3333
MG807481	China	#FF3333
MG807482	China	#FF3333
MH756606	China	#FF3333
MH756608	China	#FF3333
MH756609	China	#FF3333
MH756610	China	#FF3333
MH756611	China	#FF3333
MH756612	China	#FF3333
MH756613	China	#FF3333
MH756614	China	#FF3333
MH756615	China	#FF3333
MH756616	China	#FF3333
MH756617	China	#FF3333
MH756618	China	#FF3333
MH055402	China	#FF3333
MH055403	China	#FF3333
MH055404	China	#FF3333
MH055405	China	#FF3333
MH055408	China	#FF3333
MH055409	China	#FF3333
MH055410	China	#FF3333
MH055411	China	#FF3333
MH055412	China	#FF3333
MH094767	China	#FF3333
MH094768	China	#FF3333
MH094769	China	#FF3333
MH094770	China	#FF3333
MH094771	China	#FF3333
MH094772	China	#FF3333
MH094773	China	#FF3333
MH094774	China	#FF3333
MH094775	China	#FF3333
MH094776	China	#FF3333
MH094777	China	#FF3333
MH094779	China	#FF3333
MH094780	China	#FF3333
MH094781	China	#FF3333
MH094782	China	#FF3333
MH094783	China	#FF3333
MH094786	China	#FF3333
MH094787	China	#FF3333
MH094788	China	#FF3333
MH094789	China	#FF3333
MH094790	China	#FF3333
MH094791	China	#FF3333
MH094792	China	#FF3333
MH094793	China	#FF3333
MH094794	China	#FF3333
MH046838	China	#FF3333
MH046839	China	#FF3333
MH046840	China	#FF3333
MH059556	China	#FF3333
MH059557	China	#FF3333
MH059558	China	#FF3333
MH059559	China	#FF3333
MH059561	China	#FF3333
MH059562	China	#FF3333
MH059564	China	#FF3333
MH059565	China	#FF3333
MH059566	China	#FF3333
MH059567	China	#FF3333
MG813259	China	#FF3333
MG813260	China	#FF3333
MG813262	China	#FF3333
MG813264	China	#FF3333
MF677842	China	#FF3333
MG182435	China	#FF3333
MG182436	China	#FF3333
MG182437	China	#FF3333
MG182438	China	#FF3333
MG182439	China	#FF3333
MG182440	China	#FF3333
MG182441	China	#FF3333
MG182442	China	#FF3333
MG182443	China	#FF3333
MG182444	China	#FF3333
MG182445	China	#FF3333
MG786932	China	#FF3333
MG786933	China	#FF3333
MG786934	China	#FF3333
MG798696	China	#FF3333
MH191378	China	#FF3333
MH492006	China	#FF3333
MG491307	China	#FF3333
MG491308	China	#FF3333
MG517443	China	#FF3333
MH046794	China	#FF3333
MH046795	China	#FF3333
MG245866	China	#FF3333
MG245867	China	#FF3333
MF589523	China	#FF3333
MF589524	China	#FF3333
MF589525	China	#FF3333
MF589526	China	#FF3333
MF589528	China	#FF3333
MF589529	China	#FF3333
MF589531	China	#FF3333
MF589532	China	#FF3333
MF589534	China	#FF3333
MF589535	China	#FF3333
MF589537	China	#FF3333
MF589538	China	#FF3333
MF589539	China	#FF3333
MF589540	China	#FF3333
MF589541	China	#FF3333
MF679590	China	#FF3333
MF679591	China	#FF3333
MF679592	China	#FF3333
MF679593	China	#FF3333
MF679594	China	#FF3333
MF679595	China	#FF3333
MF326353	China	#FF3333
MF326354	China	#FF3333
MF326355	China	#FF3333
MF326356	China	#FF3333
MF326357	China	#FF3333
MF326358	China	#FF3333
MF326359	China	#FF3333
MF326360	China	#FF3333
MF326361	China	#FF3333
MF326362	China	#FF3333
MF326363	China	#FF3333
MF326364	China	#FF3333
MF326365	China	#FF3333
MF326366	China	#FF3333
MF326367	China	#FF3333
MF326368	China	#FF3333
MF326369	China	#FF3333
MF326370	China	#FF3333
MF326372	China	#FF3333
KY646109	China	#FF3333
KY613027	China	#FF3333
KY613028	China	#FF3333
KY613029	China	#FF3333
KY613030	China	#FF3333
KY613032	China	#FF3333
KY652744	China	#FF3333
KY652746	China	#FF3333
KY652747	China	#FF3333
KY569375	China	#FF3333
KY569376	China	#FF3333
KY569377	China	#FF3333
KY569378	China	#FF3333
KY569379	China	#FF3333
KY569382	China	#FF3333
KY569383	China	#FF3333
MG744311	China	#FF3333
KY940520	China	#FF3333
KY940521	China	#FF3333
KY940522	China	#FF3333
KY940523	China	#FF3333
KY940524	China	#FF3333
KY940525	China	#FF3333
KY940526	China	#FF3333
KY940527	China	#FF3333
KY940528	China	#FF3333
KY940529	China	#FF3333
KY940530	China	#FF3333
KY940531	China	#FF3333
KY940532	China	#FF3333
KY940533	China	#FF3333
KY940535	China	#FF3333
KY940536	China	#FF3333
KY940537	China	#FF3333
KY940538	China	#FF3333
KY940539	China	#FF3333
KY940540	China	#FF3333
KY940541	China	#FF3333
KY940542	China	#FF3333
KY940543	China	#FF3333
MF926252	China	#FF3333
MF981845	China	#FF3333
MF981846	China	#FF3333
KY305198	China	#FF3333
KY305199	China	#FF3333
KY305200	China	#FF3333
KY305201	China	#FF3333
KY305202	China	#FF3333
KY305203	China	#FF3333
KY305204	China	#FF3333
KX894318	China	#FF3333
KX894319	China	#FF3333
KX894320	China	#FF3333
KX894321	China	#FF3333
KX960916	China	#FF3333
KX960918	China	#FF3333
KX960919	China	#FF3333
KX960921	China	#FF3333
KX960922	China	#FF3333
KX960923	China	#FF3333
KX960924	China	#FF3333
KX960925	China	#FF3333
KX960927	China	#FF3333
KX960928	China	#FF3333
KX960929	China	#FF3333
KX960930	China	#FF3333
KX960931	China	#FF3333
KX960933	China	#FF3333
KX960937	China	#FF3333
KX960938	China	#FF3333
KX960939	China	#FF3333
KX960940	China	#FF3333
KX960941	China	#FF3333
KX960942	China	#FF3333
KX960944	China	#FF3333
KX960945	China	#FF3333
KX960946	China	#FF3333
KX960947	China	#FF3333
KX960948	China	#FF3333
KX960949	China	#FF3333
KX928993	China	#FF3333
KX928994	China	#FF3333
KX928995	China	#FF3333
KX928996	China	#FF3333
KX928997	China	#FF3333
KX928998	China	#FF3333
KX928999	China	#FF3333
KX929000	China	#FF3333
KX929001	China	#FF3333
KX929002	China	#FF3333
KX929003	China	#FF3333
KX929004	China	#FF3333
KX929005	China	#FF3333
KX929006	China	#FF3333
KX929007	China	#FF3333
KX929008	China	#FF3333
KX929009	China	#FF3333
KX929010	China	#FF3333
KX929011	China	#FF3333
KX929012	China	#FF3333
KX929013	China	#FF3333
KX929014	China	#FF3333
KX929015	China	#FF3333
KX929016	China	#FF3333
KX929017	China	#FF3333
KX929018	China	#FF3333
KX929019	China	#FF3333
KX904945	China	#FF3333
KX904946	China	#FF3333
KX904947	China	#FF3333
KX904949	China	#FF3333
KX904950	China	#FF3333
KX904951	China	#FF3333
KX904952	China	#FF3333
KX904953	China	#FF3333
KX856425	China	#FF3333
KX814347	China	#FF3333
KX814348	China	#FF3333
KX814350	China	#FF3333
KX814351	China	#FF3333
KX814352	China	#FF3333
KX668489	China	#FF3333
KX668490	China	#FF3333
KX668491	China	#FF3333
KX668492	China	#FF3333
KX865092	China	#FF3333
KX865093	China	#FF3333
[truncated: 740 more rows]
