# Supplementary material for: The Decade of Porcine Circovirus Type 2 (PCV2) in Thailand: Phylodynamic and Molecular Epidemiology
Source: Transbound Emerg Dis. 2025 Dec 6;2025:5565449. doi: 10.1155/tbed/5565449 (PMC12697814; doi:10.1155/tbed/5565449)
Supplement: Supplementary file 4 — Supporting Information 4 Data 4: JSON file of PCV2 interactive‐time‐scaled tree with country annotations. [file TBED-2025-5565449-s005.json]

{"version": "v2", "meta": {"updated": "2025-10-08", "colorings": [{"key": "num_date", "title": "Sampling date", "type": "continuous"}, {"key": "confidence", "title": "confidence", "type": "continuous"}, {"key": "country", "title": "country", "type": "categorical"}], "filters": ["country"], "geo_resolutions": [{"key": "country", "demes": {"Indonesia": {"latitude": -0.897599, "longitude": 114.181602}, "Japan": {"latitude": 35.68536, "longitude": 139.75309}, "China": {"latitude": 33.394333, "longitude": 104.689839}, "Vietnam": {"latitude": 16.16667, "longitude": 107.83333}, "Malaysia": {"latitude": 4.264153, "longitude": 102.222436}, "Bhutan": {"latitude": 27.549511, "longitude": 90.5119273}, "Taiwan": {"latitude": 23.8169, "longitude": 121.031365}, "India": {"latitude": 21.077353, "longitude": 78.723951}, "Thailand": {"latitude": 14.8971921, "longitude": 100.83273}}}], "panels": ["tree", "map"]}, "tree": {"name": "NODE_0000002", "node_attrs": {"div": 0, "num_date": {"value": 1990.999}, "country": {"value": "Southkorea", "confidence": {"Southkorea": 0.651, "China": 0.345, "Vietnam": 0.00309}, "entropy": 0.667}}, "branch_attrs": {}, "children": [{"name": "NODE_0001089", "node_attrs": {"div": 0.0100801, "num_date": {"value": 1996.758}, "confidence": {"value": 19}, "country": {"value": "Southkorea", "confidence": {"Southkorea": 0.549, "China": 0.451}, "entropy": 0.692}}, "branch_attrs": {}, "children": [{"name": "NODE_0001090", "node_attrs": {"div": 0.0113768, "num_date": {"value": 1997.886}, "confidence": {"value": 9}, "country": {"value": "Southkorea", "confidence": {"Southkorea": 0.559, "China": 0.44}, "entropy": 0.688}}, "branch_attrs": {}, "children": [{"name": "NODE_0001091", "node_attrs": {"div": 0.0206581, "num_date": {"value": 2004.383}, "confidence": {"value": 100}, "country": {"value": "China", "confidence": {"China": 0.938, "Southkorea": 0.0612}, "entropy": 0.237}}, "branch_attrs": {}, "children": [{"name": "NODE_0001092", "node_attrs": {"div": 0.0271762, "num_date": {"value": 2008.751}, "confidence": {"value": 100}, "country": {"value": "China", "confidence": {"China": 0.989, "Southkorea": 0.0102}, "entropy": 0.0632}}, "branch_attrs": {}, "children": [{"name": "JF682793", "node_attrs": {"div": 0.03381, "num_date": {"value": 2012.999, "inferred": true, "raw_value": "2012"}, "country": {"value": "China", "confidence": {"China": 1.0}, "entropy": -1e-12}}, "branch_attrs": {}}, {"name": "JF682794", "node_attrs": {"div": 0.0319577, "num_date": {"value": 2012.247, "inferred": true, "raw_value": "2012"}, "country": {"value": "China", "confidence": {"China": 1.0}, "entropy": -1e-12}}, "branch_attrs": {}}]}, {"name": "NODE_0001093", "node_attrs": {"div": 0.0248994, "num_date": {"value": 2007.395}, "confidence": {"value": 72}, "country": {"value": "China", "confidence": {"China": 0.996, "Southkorea": 0.0042}, "entropy": 0.0285}}, "branch_attrs": {}, "children": [{"name": "NODE_0001094", "node_attrs": {"div": 0.0281451, "num_date": {"value": 2008.989}, "confidence": {"value": 96}, "country": {"value": "China", "confidence": {"China": 0.999, "Southkorea": 0.00101}, "entropy": 0.00923}}, "branch_attrs": {}, "children": [{"name": "HQ402903", "node_attrs": {"div": 0.0281473, "num_date": {"value": 2011.001, "inferred": true, "raw_value": "2011"}, "country": {"value": "China", "confidence": {"China": 1.0}, "entropy": -1e-12}}, "branch_attrs": {}}, {"name": "MT302482", "node_attrs": {"div": 0.0372594, "num_date": {"value": 2011.999, "inferred": true, "raw_value": "2011"}, "country": {"value": "China", "confidence": {"China": 1.0}, "entropy": -1e-12}}, "branch_attrs": {}}]}, {"name": "NODE_0001095", "node_attrs": {"div": 0.0262533, "num_date": {"value": 2008.73}, "confidence": {"value": 53}, "country": {"value": "China", "confidence": {"China": 0.999, "Southkorea": 0.00125}, "entropy": 0.0109}}, "branch_attrs": {}, "children": [{"name": "KX814347", "node_attrs": {"div": 0.0296111, "num_date": {"value": 2017.001, "inferred": true, "raw_value": "2017"}, "country": {"value": "China", "confidence": {"China": 1.0}, "entropy": -1e-12}}, "branch_attrs": {}}, {"name": "NODE_0001096", "node_attrs": {"div": 0.0268395, "num_date": {"value": 2008.978}, "confidence": {"value": 27}, "country": {"value": "China", "confidence": {"China": 1.0}, "entropy": 0.00236}}, "branch_attrs": {}, "children": [{"name": "NODE_0001097", "node_attrs": {"div": 0.0290936, "num_date": {"value": 2009.994}, "confidence": {"value": 73}, "country": {"value": "China", "confidence": {"China": 1.0}, "entropy": 0.00353}}, "branch_attrs": {}, "children": [{"name": "PP179144", "node_attrs": {"div": 0.0290957, "num_date": {"value": 2017.001, "inferred": true, "raw_value": "2017"}, "country": {"value": "China", "confidence": {"China": 1.0}, "entropy": -1e-12}}, "branch_attrs": {}}, {"name": "NODE_0001098", "node_attrs": {"div": 0.0313612, "num_date": {"value": 2010.492}, "confidence": {"value": 73}, "country": {"value": "China", "confidence": {"China": 1.0}, "entropy": 0.00322}}, "branch_attrs": {}, "children": [{"name": "PP179130", "node_attrs": {"div": 0.0313641, "num_date": {"value": 2017.001, "inferred": true, "raw_value": "2017"}, "country": {"value": "China", "confidence": {"China": 1.0}, "entropy": -1e-12}}, "branch_attrs": {}}, {"name": "NODE_0001099", "node_attrs": {"div": 0.0330627, "num_date": {"value": 2010.762}, "confidence": {"value": 74}, "country": {"value": "China", "confidence": {"China": 1.0}, "entropy": 0.0027}}, "branch_attrs": {}, "children": [{"name": "KY940535", "node_attrs": {"div": 0.0353332, "num_date": {"value": 2018.001, "inferred": true, "raw_value": "2018"}, "country": {"value": "China", "confidence": {"China": 1.0}, "entropy": -1e-12}}, "branch_attrs": {}}, {"name": "NODE_0001100", "node_attrs": {"div": 0.0341959, "num_date": {"value": 2010.935}, "confidence": {"value": 99}, "country": {"value": "China", "confidence": {"China": 1.0}, "entropy": 0.000532}}, "branch_attrs": {}, "children": [{"name": "HM038033", "node_attrs": {"div": 0.0347618, "num_date": {"value": 2010.999, "inferred": true, "raw_value": "2010"}, "country": {"value": "China", "confidence": {"China": 1.0}, "entropy": -1e-12}}, "branch_attrs": {}}, {"name": "JF682791", "node_attrs": {"div": 0.0341984, "num_date": {"value": 2012.001, "inferred": true, "raw_value": "2012"}, "country": {"value": "China", "confidence": {"China": 1.0}, "entropy": -1e-12}}, "branch_attrs": {}}]}]}]}]}, {"name": "NODE_0001101", "node_attrs": {"div": 0.027447, "num_date": {"value": 2009.737}, "confidence": {"value": 28}, "country": {"value": "China", "confidence": {"China": 1.0}, "entropy": 0.00333}}, "branch_attrs": {}, "children": [{"name": "HM038034", "node_attrs": {"div": 0.0302792, "num_date": {"value": 2010.999, "inferred": true, "raw_value": "2010"}, "country": {"value": "China", "confidence": {"China": 1.0}, "entropy": -1e-12}}, "branch_attrs": {}}, {"name": "NODE_0000014", "node_attrs": {"div": 0.027447, "num_date": {"value": 2016.977}, "country": {"value": "China", "confidence": {"China": 1.0}, "entropy": 0.00298}}, "branch_attrs": {}, "children": [{"name": "PP179129", "node_attrs": {"div": 0.028013, "num_date": {"value": 2017.399, "inferred": true, "raw_value": "2017"}, "country": {"value": "China", "confidence": {"China": 1.0}, "entropy": -1e-12}}, "branch_attrs": {}}, {"name": "NODE_0000015", "node_attrs": {"div": 0.027447, "num_date": {"value": 2017.99}, "country": {"value": "China", "confidence": {"China": 1.0}, "entropy": 0.00403}}, "branch_attrs": {}, "children": [{"name": "MK347399", "node_attrs": {"div": 0.0285787, "num_date": {"value": 2021.001, "inferred": true, "raw_value": "2021"}, "country": {"value": "China", "confidence": {"China": 1.0}, "entropy": -1e-12}}, "branch_attrs": {}}, {"name": "NODE_0001104", "node_attrs": {"div": 0.0285793, "num_date": {"value": 2020.995}, "confidence": {"value": 100}, "country": {"value": "China", "confidence": {"China": 1.0}, "entropy": 0.000929}}, "branch_attrs": {}, "children": [{"name": "MK347380", "node_attrs": {"div": 0.0285813, "num_date": {"value": 2021.001, "inferred": true, "raw_value": "2021"}, "country": {"value": "China", "confidence": {"China": 1.0}, "entropy": -1e-12}}, "branch_attrs": {}}, {"name": "MK347405", "node_attrs": {"div": 0.0285818, "num_date": {"value": 2020.995, "inferred": true, "raw_value": "2020"}, "country": {"value": "China", "confidence": {"China": 1.0}, "entropy": -1e-12}}, "branch_attrs": {}}]}]}]}]}]}]}]}]}, {"name": "NODE_0001105", "node_attrs": {"div": 0.0143512, "num_date": {"value": 1999.722}, "confidence": {"value": 9}, "country": {"value": "Southkorea", "confidence": {"Southkorea": 0.629, "China": 0.371}, "entropy": 0.662}}, "branch_attrs": {}, "children": [{"name": "NODE_0001106", "node_attrs": {"div": 0.0181641, "num_date": {"value": 2005.218}, "confidence": {"value": 51}, "country": {"value": "Southkorea", "confidence": {"Southkorea": 0.868, "China": 0.132}, "entropy": 0.392}}, "branch_attrs": {}, "children": [{"name": "NODE_0001107", "node_attrs": {"div": 0.0248001, "num_date": {"value": 2011.004}, "confidence": {"value": 100}, "country": {"value": "China", "confidence": {"China": 0.838, "Southkorea": 0.161}, "entropy": 0.45}}, "branch_attrs": {}, "children": [{"name": "KP081543", "node_attrs": {"div": 0.0295568, "num_date": {"value": 2016.001, "inferred": true, "raw_value": "2016"}, "country": {"value": "China", "confidence": {"China": 1.0}, "entropy": -1e-12}}, "branch_attrs": {}}, {"name": "KP081551", "node_attrs": {"div": 0.0350767, "num_date": {"value": 2016.999, "inferred": true, "raw_value": "2016"}, "country": {"value": "China", "confidence": {"China": 1.0}, "entropy": -1e-12}}, "branch_attrs": {}}]}, {"name": "NODE_0001108", "node_attrs": {"div": 0.0194263, "num_date": {"value": 2006.189}, "confidence": {"value": 44}, "country": {"value": "Southkorea", "confidence": {"Southkorea": 0.992, "China": 0.00765}, "entropy": 0.0449}}, "branch_attrs": {}, "children": [{"name": "NODE_0001109", "node_attrs": {"div": 0.0212366, "num_date": {"value": 2006.956}, "confidence": {"value": 81}, "country": {"value": "Southkorea", "confidence": {"Southkorea": 0.999}, "entropy": 0.00439}}, "branch_attrs": {}, "children": [{"name": "HM000100", "node_attrs": {"div": 0.0255939, "num_date": {"value": 2010.203, "inferred": true, "raw_value": "2010"}, "country": {"value": "Southkorea", "confidence": {"Southkorea": 1.0}, "entropy": -1e-12}}, "branch_attrs": {}}, {"name": "NODE_0001110", "node_attrs": {"div": 0.0237638, "num_date": {"value": 2007.969}, "confidence": {"value": 86}, "country": {"value": "Southkorea", "confidence": {"Southkorea": 0.999}, "entropy": 0.0078}}, "branch_attrs": {}, "children": [{"name": "KM924366", "node_attrs": {"div": 0.0254891, "num_date": {"value": 2016.001, "inferred": true, "raw_value": "2016"}, "country": {"value": "Southkorea", "confidence": {"Southkorea": 1.0}, "entropy": -1e-12}}, "branch_attrs": {}}, {"name": "NODE_0001111", "node_attrs": {"div": 0.0248988, "num_date": {"value": 2008.232}, "confidence": {"value": 85}, "country": {"value": "Southkorea", "confidence": {"Southkorea": 0.991, "China": 0.0094}, "entropy": 0.0533}}, "branch_attrs": {}, "children": [{"name": "GU370064", "node_attrs": {"div": 0.0339958, "num_date": {"value": 2009.999, "inferred": true, "raw_value": "2009"}, "country": {"value": "China", "confidence": {"China": 1.0}, "entropy": -1e-12}}, "branch_attrs": {}}, {"name": "NODE_0001112", "node_attrs": {"div": 0.0254863, "num_date": {"value": 2009.954}, "confidence": {"value": 100}, "country": {"value": "Southkorea", "confidence": {"Southkorea": 0.996, "China": 0.00412}, "entropy": 0.0274}}, "branch_attrs": {}, "children": [{"name": "LC433844", "node_attrs": {"div": 0.0260517, "num_date": {"value": 2021.001, "inferred": true, "raw_value": "2021"}, "country": {"value": "Japan", "confidence": {"Japan": 1.0}, "entropy": -1e-12}}, "branch_attrs": {}}, {"name": "NODE_0001113", "node_attrs": {"div": 0.0266195, "num_date": {"value": 2010.731}, "confidence": {"value": 100}, "country": {"value": "Southkorea", "confidence": {"Southkorea": 1.0}, "entropy": 0.00102}}, "branch_attrs": {}, "children": [{"name": "JF317584", "node_attrs": {"div": 0.0294584, "num_date": {"value": 2011.999, "inferred": true, "raw_value": "2011"}, "country": {"value": "Southkorea", "confidence": {"Southkorea": 1.0}, "entropy": -1e-12}}, "branch_attrs": {}}, {"name": "KC188796", "node_attrs": {"div": 0.0288847, "num_date": {"value": 2013.001, "inferred": true, "raw_value": "2013"}, "country": {"value": "Southkorea", "confidence": {"Southkorea": 1.0}, "entropy": -1e-12}}, "branch_attrs": {}}]}]}]}]}]}, {"name": "NODE_0001114", "node_attrs": {"div": 0.0199923, "num_date": {"value": 2006.99}, "confidence": {"value": 49}, "country": {"value": "Southkorea", "confidence": {"Southkorea": 0.99, "China": 0.0104}, "entropy": 0.058}}, "branch_attrs": {}, "children": [{"name": "PP158540", "node_attrs": {"div": 0.022052, "num_date": {"value": 2016.001, "inferred": true, "raw_value": "2016"}, "country": {"value": "China", "confidence": {"China": 1.0}, "entropy": -1e-12}}, "branch_attrs": {}}, {"name": "NODE_0001115", "node_attrs": {"div": 0.0207657, "num_date": {"value": 2007.274}, "confidence": {"value": 49}, "country": {"value": "Southkorea", "confidence": {"Southkorea": 0.99, "China": 0.00985}, "entropy": 0.0553}}, "branch_attrs": {}, "children": [{"name": "MT543016", "node_attrs": {"div": 0.0213313, "num_date": {"value": 2011.001, "inferred": true, "raw_value": "2011"}, "country": {"value": "China", "confidence": {"China": 1.0}, "entropy": -1e-12}}, "branch_attrs": {}}, {"name": "NODE_0001116", "node_attrs": {"div": 0.021396, "num_date": {"value": 2007.433}, "confidence": {"value": 49}, "country": {"value": "Southkorea", "confidence": {"Southkorea": 1.0}, "entropy": 0.00318}}, "branch_attrs": {}, "children": [{"name": "NODE_0001117", "node_attrs": {"div": 0.022336, "num_date": {"value": 2011.971}, "confidence": {"value": 81}, "country": {"value": "Southkorea", "confidence": {"Southkorea": 0.999, "China": 0.00111}, "entropy": 0.00864}}, "branch_attrs": {}, "children": [{"name": "KY810321", "node_attrs": {"div": 0.0270109, "num_date": {"value": 2018.001, "inferred": true, "raw_value": "2018"}, "country": {"value": "Southkorea", "confidence": {"Southkorea": 1.0}, "entropy": -1e-12}}, "branch_attrs": {}}, {"name": "NODE_0001118", "node_attrs": {"div": 0.0252339, "num_date": {"value": 2014.949}, "confidence": {"value": 81}, "country": {"value": "Southkorea", "confidence": {"Southkorea": 0.99, "China": 0.0103}, "entropy": 0.0573}}, "branch_attrs": {}, "children": [{"name": "KX828214", "node_attrs": {"div": 0.0277013, "num_date": {"value": 2017.001, "inferred": true, "raw_value": "2017"}, "country": {"value": "Southkorea", "confidence": {"Southkorea": 1.0}, "entropy": -1e-12}}, "branch_attrs": {}}, {"name": "OQ291185", "node_attrs": {"div": 0.0312963, "num_date": {"value": 2020.001, "inferred": true, "raw_value": "2020"}, "country": {"value": "China", "confidence": {"China": 1.0}, "entropy": -1e-12}}, "branch_attrs": {}}]}]}, {"name": "NODE_0001119", "node_attrs": {"div": 0.0241738, "num_date": {"value": 2007.988}, "confidence": {"value": 84}, "country": {"value": "Southkorea", "confidence": {"Southkorea": 1.0}, "entropy": 8.46e-05}}, "branch_attrs": {}, "children": [{"name": "FJ905471", "node_attrs": {"div": 0.0270103, "num_date": {"value": 2008.999, "inferred": true, "raw_value": "2008"}, "country": {"value": "Southkorea", "confidence": {"Southkorea": 1.0}, "entropy": -1e-12}}, "branch_attrs": {}}, {"name": "NODE_0001120", "node_attrs": {"div": 0.0247361, "num_date": {"value": 2008.243}, "confidence": {"value": 60}, "country": {"value": "Southkorea", "confidence": {"Southkorea": 1.0}, "entropy": 0.00166}}, "branch_attrs": {}, "children": [{"name": "NODE_0000033", "node_attrs": {"div": 0.0247361, "num_date": {"value": 2014.997}, "country": {"value": "Southkorea", "confidence": {"Southkorea": 1.0}, "entropy": 0.000532}}, "branch_attrs": {}, "children": [{"name": "KX828218", "node_attrs": {"div": 0.0258678, "num_date": {"value": 2017.001, "inferred": true, "raw_value": "2017"}, "country": {"value": "Southkorea", "confidence": {"Southkorea": 1.0}, "entropy": -1e-12}}, "branch_attrs": {}}, {"name": "NODE_0001122", "node_attrs": {"div": 0.0253022, "num_date": {"value": 2015.958}, "confidence": {"value": 100}, "country": {"value": "Southkorea", "confidence": {"Southkorea": 1.0}, "entropy": 0.000546}}, "branch_attrs": {}, "children": [{"name": "KX828215", "node_attrs": {"div": 0.0275693, "num_date": {"value": 2017.647, "inferred": true, "raw_value": "2017"}, "country": {"value": "Southkorea", "confidence": {"Southkorea": 1.0}, "entropy": -1e-12}}, "branch_attrs": {}}, {"name": "NODE_0001123", "node_attrs": {"div": 0.0258686, "num_date": {"value": 2016.964}, "confidence": {"value": 100}, "country": {"value": "Southkorea", "confidence": {"Southkorea": 0.996, "China": 0.00389}, "entropy": 0.0255}}, "branch_attrs": {}, "children": [{"name": "KX828217", "node_attrs": {"div": 0.0264346, "num_date": {"value": 2017.386, "inferred": true, "raw_value": "2017"}, "country": {"value": "Southkorea", "confidence": {"Southkorea": 1.0}, "entropy": -1e-12}}, "branch_attrs": {}}, {"name": "NODE_0001124", "node_attrs": {"div": 0.0270022, "num_date": {"value": 2017.989}, "confidence": {"value": 100}, "country": {"value": "China", "confidence": {"China": 0.738, "Southkorea": 0.262}, "entropy": 0.576}}, "branch_attrs": {}, "children": [{"name": "MK424114", "node_attrs": {"div": 0.0275671, "num_date": {"value": 2021.001, "inferred": true, "raw_value": "2021"}, "country": {"value": "China", "confidence": {"China": 1.0}, "entropy": -1e-12}}, "branch_attrs": {}}, {"name": "MH656967", "node_attrs": {"div": 0.0309737, "num_date": {"value": 2019.999, "inferred": true, "raw_value": "2019"}, "country": {"value": "China", "confidence": {"China": 1.0}, "entropy": -1e-12}}, "branch_attrs": {}}]}]}]}]}, {"name": "NODE_0001125", "node_attrs": {"div": 0.0253021, "num_date": {"value": 2008.387}, "confidence": {"value": 61}, "country": {"value": "Southkorea", "confidence": {"Southkorea": 0.997, "China": 0.00318}, "entropy": 0.0215}}, "branch_attrs": {}, "children": [{"name": "NODE_0000038", "node_attrs": {"div": 0.0253021, "num_date": {"value": 2010.984}, "country": {"value": "Southkorea", "confidence": {"Southkorea": 0.742, "China": 0.258}, "entropy": 0.571}}, "branch_attrs": {}, "children": [{"name": "NODE_0001127", "node_attrs": {"div": 0.0281353, "num_date": {"value": 2012.963}, "confidence": {"value": 100}, "country": {"value": "China", "confidence": {"China": 0.885, "Southkorea": 0.115}, "entropy": 0.358}}, "branch_attrs": {}, "children": [{"name": "KF850468", "node_attrs": {"div": 0.0281377, "num_date": {"value": 2015.001, "inferred": true, "raw_value": "2015"}, "country": {"value": "China", "confidence": {"China": 1.0}, "entropy": -1e-12}}, "branch_attrs": {}}, {"name": "KF850466", "node_attrs": {"div": 0.0355376, "num_date": {"value": 2015.999, "inferred": true, "raw_value": "2015"}, "country": {"value": "China", "confidence": {"China": 1.0}, "entropy": -1e-12}}, "branch_attrs": {}}]}, {"name": "NODE_0000043", "node_attrs": {"div": 0.0253021, "num_date": {"value": 2013.601}, "country": {"value": "Southkorea", "confidence": {"Southkorea": 0.724, "China": 0.276}, "entropy": 0.589}}, "branch_attrs": {}, "children": [{"name": "KX828216", "node_attrs": {"div": 0.0264349, "num_date": {"value": 2017.001, "inferred": true, "raw_value": "2017"}, "country": {"value": "Southkorea", "confidence": {"Southkorea": 1.0}, "entropy": -1e-12}}, "branch_attrs": {}}, {"name": "KF850458", "node_attrs": {"div": 0.0270004, "num_date": {"value": 2015.002, "inferred": true, "raw_value": "2015"}, "country": {"value": "China", "confidence": {"China": 1.0}, "entropy": -1e-12}}, "branch_attrs": {}}]}]}, {"name": "NODE_0001129", "node_attrs": {"div": 0.025868, "num_date": {"value": 2008.5}, "confidence": {"value": 84}, "country": {"value": "Southkorea", "confidence": {"Southkorea": 0.996, "China": 0.00435}, "entropy": 0.028}}, "branch_attrs": {}, "children": [{"name": "MT814842", "node_attrs": {"div": 0.0298406, "num_date": {"value": 2010.999, "inferred": true, "raw_value": "2010"}, "country": {"value": "Southkorea", "confidence": {"Southkorea": 1.0}, "entropy": -1e-12}}, "branch_attrs": {}}, {"name": "FJ870968", "node_attrs": {"div": 0.0270008, "num_date": {"value": 2008.999, "inferred": true, "raw_value": "2008"}, "country": {"value": "China", "confidence": {"China": 1.0}, "entropy": -1e-12}}, "branch_attrs": {}}, {"name": "FJ870967", "node_attrs": {"div": 0.0287019, "num_date": {"value": 2008.999, "inferred": true, "raw_value": "2008"}, "country": {"value": "China", "confidence": {"China": 1.0}, "entropy": -1e-12}}, "branch_attrs": {}}, {"name": "NODE_0001132", "node_attrs": {"div": 0.0270002, "num_date": {"value": 2009.461}, "confidence": {"value": 100}, "country": {"value": "Southkorea", "confidence": {"Southkorea": 1.0}, "entropy": 0.000452}}, "branch_attrs": {}, "children": [{"name": "MT814847", "node_attrs": {"div": 0.027567, "num_date": {"value": 2010.001, "inferred": true, "raw_value": "2010"}, "country": {"value": "Southkorea", "confidence": {"Southkorea": 1.0}, "entropy": -1e-12}}, "branch_attrs": {}}, {"name": "MT814845", "node_attrs": {"div": 0.0292696, "num_date": {"value": 2010.999, "inferred": true, "raw_value": "2010"}, "country": {"value": "Southkorea", "confidence": {"Southkorea": 1.0}, "entropy": -1e-12}}, "branch_attrs": {}}]}]}]}]}]}]}]}]}]}]}, {"name": "NODE_0001133", "node_attrs": {"div": 0.0248403, "num_date": {"value": 2005.271}, "confidence": {"value": 100}, "country": {"value": "China", "confidence": {"China": 0.541, "Southkorea": 0.459}, "entropy": 0.692}}, "branch_attrs": {}, "children": [{"name": "KM924364", "node_attrs": {"div": 0.026674, "num_date": {"value": 2016.001, "inferred": true, "raw_value": "2016"}, "country": {"value": "Southkorea", "confidence": {"Southkorea": 1.0}, "entropy": -1e-12}}, "branch_attrs": {}}, {"name": "NODE_0001134", "node_attrs": {"div": 0.0259363, "num_date": {"value": 2005.577}, "confidence": {"value": 69}, "country": {"value": "China", "confidence": {"China": 0.808, "Southkorea": 0.192}, "entropy": 0.491}}, "branch_attrs": {}, "children": [{"name": "MF326365", "node_attrs": {"div": 0.0378358, "num_date": {"value": 2018.001, "inferred": true, "raw_value": "2018"}, "country": {"value": "China", "confidence": {"China": 1.0}, "entropy": -1e-12}}, "branch_attrs": {}}, {"name": "NODE_0001135", "node_attrs": {"div": 0.0270712, "num_date": {"value": 2005.87}, "confidence": {"value": 59}, "country": {"value": "China", "confidence": {"China": 0.966, "Southkorea": 0.0341}, "entropy": 0.149}}, "branch_attrs": {}, "children": [{"name": "GQ359003", "node_attrs": {"div": 0.0300325, "num_date": {"value": 2009.001, "inferred": true, "raw_value": "2009"}, "country": {"value": "China", "confidence": {"China": 1.0}, "entropy": -1e-12}}, "branch_attrs": {}}, {"name": "NODE_0001136", "node_attrs": {"div": 0.0280912, "num_date": {"value": 2006.069}, "confidence": {"value": 49}, "country": {"value": "China", "confidence": {"China": 0.997, "Southkorea": 0.00318}, "entropy": 0.0218}}, "branch_attrs": {}, "children": [{"name": "NODE_0001137", "node_attrs": {"div": 0.028645, "num_date": {"value": 2006.955}, "confidence": {"value": 45}, "country": {"value": "China", "confidence": {"China": 0.999}, "entropy": 0.00777}}, "branch_attrs": {}, "children": [{"name": "NODE_0001138", "node_attrs": {"div": 0.0292102, "num_date": {"value": 2007.417}, "confidence": {"value": 59}, "country": {"value": "China", "confidence": {"China": 0.993, "Vietnam": 0.00498, "India": 0.00141}, "entropy": 0.0465}}, "branch_attrs": {}, "children": [{"name": "GQ358993", "node_attrs": {"div": 0.0366045, "num_date": {"value": 2009.999, "inferred": true, "raw_value": "2009"}, "country": {"value": "China", "confidence": {"China": 1.0}, "entropy": -1e-12}}, "branch_attrs": {}}, {"name": "NODE_0000055", "node_attrs": {"div": 0.0292102, "num_date": {"value": 2012.983}, "country": {"value": "China", "confidence": {"China": 0.493, "Vietnam": 0.299, "India": 0.207}, "entropy": 1.041}}, "branch_attrs": {}, "children": [{"name": "KM042397", "node_attrs": {"div": 0.0320435, "num_date": {"value": 2016.001, "inferred": true, "raw_value": "2016"}, "country": {"value": "Vietnam", "confidence": {"Vietnam": 1.0}, "entropy": -1e-12}}, "branch_attrs": {}}, {"name": "KJ729073", "node_attrs": {"div": 0.0303418, "num_date": {"value": 2015.001, "inferred": true, "raw_value": "2015"}, "country": {"value": "India", "confidence": {"India": 1.0}, "entropy": -1e-12}}, "branch_attrs": {}}]}]}, {"name": "NODE_0001140", "node_attrs": {"div": 0.0297771, "num_date": {"value": 2007.996}, "confidence": {"value": 100}, "country": {"value": "China", "confidence": {"China": 1.0}, "entropy": 0.00452}}, "branch_attrs": {}, "children": [{"name": "KX960946", "node_attrs": {"div": 0.0343191, "num_date": {"value": 2017.001, "inferred": true, "raw_value": "2017"}, "country": {"value": "China", "confidence": {"China": 1.0}, "entropy": -1e-12}}, "branch_attrs": {}}, {"name": "NODE_0001141", "node_attrs": {"div": 0.0309106, "num_date": {"value": 2008.818}, "confidence": {"value": 100}, "country": {"value": "China", "confidence": {"China": 1.0}, "entropy": 0.000413}}, "branch_attrs": {}, "children": [{"name": "OR542948", "node_attrs": {"div": 0.0314761, "num_date": {"value": 2008.999, "inferred": true, "raw_value": "2008"}, "country": {"value": "China", "confidence": {"China": 1.0}, "entropy": -1e-12}}, "branch_attrs": {}}, {"name": "MT302515", "node_attrs": {"div": 0.0320425, "num_date": {"value": 2010.001, "inferred": true, "raw_value": "2010"}, "country": {"value": "China", "confidence": {"China": 1.0}, "entropy": -1e-12}}, "branch_attrs": {}}, {"name": "NODE_0000058", "node_attrs": {"div": 0.0309106, "num_date": {"value": 2019.992}, "country": {"value": "China", "confidence": {"China": 0.999}, "entropy": 0.00979}}, "branch_attrs": {}, "children": [{"name": "OR480425", "node_attrs": {"div": 0.0314759, "num_date": {"value": 2023.001, "inferred": true, "raw_value": "2023"}, "country": {"value": "China", "confidence": {"China": 1.0}, "entropy": -1e-12}}, "branch_attrs": {}}, {"name": "NODE_0001142", "node_attrs": {"div": 0.0314752, "num_date": {"value": 2020.955}, "confidence": {"value": 100}, "country": {"value": "China", "confidence": {"China": 1.0}, "entropy": 0.00355}}, "branch_attrs": {}, "children": [{"name": "OR480424", "node_attrs": {"div": 0.0337433, "num_date": {"value": 2023.001, "inferred": true, "raw_value": "2023"}, "country": {"value": "China", "confidence": {"China": 1.0}, "entropy": -1e-12}}, "branch_attrs": {}}, {"name": "OR480430", "node_attrs": {"div": 0.032608, "num_date": {"value": 2023.001, "inferred": true, "raw_value": "2023"}, "country": {"value": "China", "confidence": {"China": 1.0}, "entropy": -1e-12}}, "branch_attrs": {}}]}]}]}]}]}, {"name": "NODE_0001145", "node_attrs": {"div": 0.0309445, "num_date": {"value": 2006.523}, "confidence": {"value": 60}, "country": {"value": "China", "confidence": {"China": 0.999, "Southkorea": 0.00115}, "entropy": 0.00899}}, "branch_attrs": {}, "children": [{"name": "NODE_0001159", "node_attrs": {"div": 0.0322288, "num_date": {"value": 2013.968}, "confidence": {"value": 100}, "country": {"value": "China", "confidence": {"China": 0.997, "Southkorea": 0.00191}, "entropy": 0.0204}}, "branch_attrs": {}, "children": [{"name": "MH059556", "node_attrs": {"div": 0.0366253, "num_date": {"value": 2018.001, "inferred": true, "raw_value": "2018"}, "country": {"value": "China", "confidence": {"China": 1.0}, "entropy": -1e-12}}, "branch_attrs": {}}, {"name": "NODE_0001160", "node_attrs": {"div": 0.0327945, "num_date": {"value": 2015.984}, "confidence": {"value": 100}, "country": {"value": "China", "confidence": {"China": 0.998, "Southkorea": 0.00143}, "entropy": 0.0158}}, "branch_attrs": {}, "children": [{"name": "MF326369", "node_attrs": {"div": 0.0363411, "num_date": {"value": 2018.674, "inferred": true, "raw_value": "2018"}, "country": {"value": "China", "confidence": {"China": 1.0}, "entropy": -1e-12}}, "branch_attrs": {}}, {"name": "MN258748", "node_attrs": {"div": 0.0366209, "num_date": {"value": 2023.001, "inferred": true, "raw_value": "2023"}, "country": {"value": "China", "confidence": {"China": 1.0}, "entropy": -1e-12}}, "branch_attrs": {}}]}]}, {"name": "NODE_0001146", "node_attrs": {"div": 0.0332096, "num_date": {"value": 2006.8}, "confidence": {"value": 64}, "country": {"value": "China", "confidence": {"China": 0.996, "Southkorea": 0.00419}, "entropy": 0.0279}}, "branch_attrs": {}, "children": [{"name": "NODE_0001147", "node_attrs": {"div": 0.0418055, "num_date": {"value": 2016.964}, "confidence": {"value": 100}, "country": {"value": "Southkorea", "confidence": {"Southkorea": 0.597, "China": 0.403}, "entropy": 0.677}}, "branch_attrs": {}, "children": [{"name": "KY810322", "node_attrs": {"div": 0.0434843, "num_date": {"value": 2018.238, "inferred": true, "raw_value": "2018"}, "country": {"value": "Southkorea", "confidence": {"Southkorea": 1.0}, "entropy": -1e-12}}, "branch_attrs": {}}, {"name": "MK050982", "node_attrs": {"div": 0.0463722, "num_date": {"value": 2021.001, "inferred": true, "raw_value": "2021"}, "country": {"value": "China", "confidence": {"China": 1.0}, "entropy": -1e-12}}, "branch_attrs": {}}]}, {"name": "NODE_0001148", "node_attrs": {"div": 0.0376081, "num_date": {"value": 2007.329}, "confidence": {"value": 84}, "country": {"value": "China", "confidence": {"China": 0.998, "Southkorea": 0.00151}, "entropy": 0.012}}, "branch_attrs": {}, "children": [{"name": "NODE_0001149", "node_attrs": {"div": 0.0441098, "num_date": {"value": 2007.995}, "confidence": {"value": 100}, "country": {"value": "China", "confidence": {"China": 0.999}, "entropy": 0.00746}}, "branch_attrs": {}, "children": [{"name": "FJ501957", "node_attrs": {"div": 0.0441123, "num_date": {"value": 2007.995, "inferred": true, "raw_value": "2007"}, "country": {"value": "China", "confidence": {"China": 1.0}, "entropy": -1e-12}}, "branch_attrs": {}}, {"name": "MH920579", "node_attrs": {"div": 0.0486443, "num_date": {"value": 2022.001, "inferred": true, "raw_value": "2022"}, "country": {"value": "China", "confidence": {"China": 1.0}, "entropy": -1e-12}}, "branch_attrs": {}}]}, {"name": "NODE_0001150", "node_attrs": {"div": 0.0409403, "num_date": {"value": 2011.982}, "confidence": {"value": 100}, "country": {"value": "China", "confidence": {"China": 0.999}, "entropy": 0.00806}}, "branch_attrs": {}, "children": [{"name": "PP927801", "node_attrs": {"div": 0.0443478, "num_date": {"value": 2019.001, "inferred": true, "raw_value": "2019"}, "country": {"value": "China", "confidence": {"China": 1.0}, "entropy": -1e-12}}, "branch_attrs": {}}, {"name": "NODE_0001151", "node_attrs": {"div": 0.0420683, "num_date": {"value": 2012.526}, "confidence": {"value": 84}, "country": {"value": "China", "confidence": {"China": 1.0}, "entropy": 6.2e-06}}, "branch_attrs": {}, "children": [{"name": "OR552397", "node_attrs": {"div": 0.0420708, "num_date": {"value": 2014.001, "inferred": true, "raw_value": "2014"}, "country": {"value": "China", "confidence": {"China": 1.0}, "entropy": -1e-12}}, "branch_attrs": {}}, {"name": "MT876212", "node_attrs": {"div": 0.0432, "num_date": {"value": 2012.999, "inferred": true, "raw_value": "2012"}, "country": {"value": "China", "confidence": {"China": 1.0}, "entropy": -1e-12}}, "branch_attrs": {}}, {"name": "NODE_0001152", "node_attrs": {"div": 0.0431991, "num_date": {"value": 2012.881}, "confidence": {"value": 100}, "country": {"value": "China", "confidence": {"China": 1.0}, "entropy": 0.000284}}, "branch_attrs": {}, "children": [{"name": "MT876209", "node_attrs": {"div": 0.0432015, "num_date": {"value": 2013.001, "inferred": true, "raw_value": "2013"}, "country": {"value": "China", "confidence": {"China": 1.0}, "entropy": -1e-12}}, "branch_attrs": {}}, {"name": "MT876213", "node_attrs": {"div": 0.0437649, "num_date": {"value": 2012.999, "inferred": true, "raw_value": "2012"}, "country": {"value": "China", "confidence": {"China": 1.0}, "entropy": -1e-12}}, "branch_attrs": {}}]}, {"name": "NODE_0001155", "node_attrs": {"div": 0.0426339, "num_date": {"value": 2012.879}, "confidence": {"value": 95}, "country": {"value": "China", "confidence": {"China": 1.0}, "entropy": 0.000108}}, "branch_attrs": {}, "children": [{"name": "MT876211", "node_attrs": {"div": 0.0431995, "num_date": {"value": 2012.999, "inferred": true, "raw_value": "2012"}, "country": {"value": "China", "confidence": {"China": 1.0}, "entropy": -1e-12}}, "branch_attrs": {}}, {"name": "MT876210", "node_attrs": {"div": 0.0426365, "num_date": {"value": 2012.879, "inferred": true, "raw_value": "2012"}, "country": {"value": "China", "confidence": {"China": 1.0}, "entropy": -1e-12}}, "branch_attrs": {}}, {"name": "NODE_0000071", "node_attrs": {"div": 0.0426339, "num_date": {"value": 2018.985}, "country": {"value": "China", "confidence": {"China": 0.998, "Southkorea": 0.00118}, "entropy": 0.014}}, "branch_attrs": {}, "children": [{"name": "PQ123989", "node_attrs": {"div": 0.0454648, "num_date": {"value": 2022.001, "inferred": true, "raw_value": "2022"}, "country": {"value": "China", "confidence": {"China": 1.0}, "entropy": -1e-12}}, "branch_attrs": {}}, {"name": "PQ123990", "node_attrs": {"div": 0.0437654, "num_date": {"value": 2022.001, "inferred": true, "raw_value": "2022"}, "country": {"value": "China", "confidence": {"China": 1.0}, "entropy": -1e-12}}, "branch_attrs": {}}]}]}]}]}]}]}, {"name": "NODE_0001161", "node_attrs": {"div": 0.0320714, "num_date": {"value": 2006.983}, "confidence": {"value": 52}, "country": {"value": "China", "confidence": {"China": 0.999}, "entropy": 0.0055}}, "branch_attrs": {}, "children": [{"name": "MW561994", "node_attrs": {"div": 0.0366135, "num_date": {"value": 2014.001, "inferred": true, "raw_value": "2014"}, "country": {"value": "China", "confidence": {"China": 1.0}, "entropy": -1e-12}}, "branch_attrs": {}}, {"name": "NODE_0001162", "node_attrs": {"div": 0.0326386, "num_date": {"value": 2007.125}, "confidence": {"value": 47}, "country": {"value": "China", "confidence": {"China": 1.0}, "entropy": 0.00318}}, "branch_attrs": {}, "children": [{"name": "NODE_0001163", "node_attrs": {"div": 0.0360469, "num_date": {"value": 2011.998}, "confidence": {"value": 100}, "country": {"value": "China", "confidence": {"China": 0.996, "Southkorea": 0.00286, "Vietnam": 0.00124}, "entropy": 0.0308}}, "branch_attrs": {}, "children": [{"name": "MN170529", "node_attrs": {"div": 0.0371751, "num_date": {"value": 2023.001, "inferred": true, "raw_value": "2023"}, "country": {"value": "China", "confidence": {"China": 1.0}, "entropy": -1e-12}}, "branch_attrs": {}}, {"name": "MW974883", "node_attrs": {"div": 0.0428813, "num_date": {"value": 2014.999, "inferred": true, "raw_value": "2014"}, "country": {"value": "China", "confidence": {"China": 1.0}, "entropy": -1e-12}}, "branch_attrs": {}}]}, {"name": "NODE_0001164", "node_attrs": {"div": 0.0332029, "num_date": {"value": 2007.236}, "confidence": {"value": 43}, "country": {"value": "China", "confidence": {"China": 1.0}, "entropy": 0.000549}}, "branch_attrs": {}, "children": [{"name": "NODE_0001213", "node_attrs": {"div": 0.0343354, "num_date": {"value": 2007.398}, "confidence": {"value": 99}, "country": {"value": "China", "confidence": {"China": 1.0}, "entropy": 8.05e-06}}, "branch_attrs": {}, "children": [{"name": "MN482043", "node_attrs": {"div": 0.0377357, "num_date": {"value": 2007.999, "inferred": true, "raw_value": "2007"}, "country": {"value": "China", "confidence": {"China": 1.0}, "entropy": -1e-12}}, "branch_attrs": {}}, {"name": "NODE_0001224", "node_attrs": {"div": 0.0349011, "num_date": {"value": 2007.512}, "confidence": {"value": 99}, "country": {"value": "China", "confidence": {"China": 1.0}, "entropy": 1.18e-06}}, "branch_attrs": {}, "children": [{"name": "MN482041", "node_attrs": {"div": 0.0360332, "num_date": {"value": 2007.999, "inferred": true, "raw_value": "2007"}, "country": {"value": "China", "confidence": {"China": 1.0}, "entropy": -1e-12}}, "branch_attrs": {}}, {"name": "MN482056", "node_attrs": {"div": 0.0349036, "num_date": {"value": 2007.512, "inferred": true, "raw_value": "2007"}, "country": {"value": "China", "confidence": {"China": 1.0}, "entropy": -1e-12}}, "branch_attrs": {}}, {"name": "MN482048", "node_attrs": {"div": 0.0365991, "num_date": {"value": 2007.999, "inferred": true, "raw_value": "2007"}, "country": {"value": "China", "confidence": {"China": 1.0}, "entropy": -1e-12}}, "branch_attrs": {}}, {"name": "MN482045", "node_attrs": {"div": 0.0360335, "num_date": {"value": 2007.999, "inferred": true, "raw_value": "2007"}, "country": {"value": "China", "confidence": {"China": 1.0}, "entropy": -1e-12}}, "branch_attrs": {}}]}, {"name": "NODE_0001229", "node_attrs": {"div": 0.0349002, "num_date": {"value": 2007.827}, "confidence": {"value": 100}, "country": {"value": "China", "confidence": {"China": 1.0}, "entropy": 0.000347}}, "branch_attrs": {}, "children": [{"name": "NODE_0001230", "node_attrs": {"div": 0.0360328, "num_date": {"value": 2008.771}, "confidence": {"value": 100}, "country": {"value": "China", "confidence": {"China": 1.0}, "entropy": 0.000331}}, "branch_attrs": {}, "children": [{"name": "OR542939", "node_attrs": {"div": 0.0360353, "num_date": {"value": 2009.001, "inferred": true, "raw_value": "2009"}, "country": {"value": "China", "confidence": {"China": 1.0}, "entropy": -1e-12}}, "branch_attrs": {}}, {"name": "OR542940", "node_attrs": {"div": 0.0365981, "num_date": {"value": 2008.999, "inferred": true, "raw_value": "2008"}, "country": {"value": "China", "confidence": {"China": 1.0}, "entropy": -1e-12}}, "branch_attrs": {}}]}, {"name": "NODE_0001231", "node_attrs": {"div": 0.0366001, "num_date": {"value": 2008.535}, "confidence": {"value": 100}, "country": {"value": "China", "confidence": {"China": 1.0}, "entropy": 0.000331}}, "branch_attrs": {}, "children": [{"name": "MT185111", "node_attrs": {"div": 0.0366027, "num_date": {"value": 2008.535, "inferred": true, "raw_value": "2008"}, "country": {"value": "China", "confidence": {"China": 1.0}, "entropy": -1e-12}}, "branch_attrs": {}}, {"name": "NODE_0001232", "node_attrs": {"div": 0.0377321, "num_date": {"value": 2008.995}, "confidence": {"value": 100}, "country": {"value": "China", "confidence": {"China": 1.0}, "entropy": 0.000648}}, "branch_attrs": {}, "children": [{"name": "MT185112", "node_attrs": {"div": 0.0377346, "num_date": {"value": 2008.995, "inferred": true, "raw_value": "2008"}, "country": {"value": "China", "confidence": {"China": 1.0}, "entropy": -1e-12}}, "branch_attrs": {}}, {"name": "MT302484", "node_attrs": {"div": 0.0382982, "num_date": {"value": 2011.001, "inferred": true, "raw_value": "2011"}, "country": {"value": "China", "confidence": {"China": 1.0}, "entropy": -1e-12}}, "branch_attrs": {}}]}]}]}, {"name": "NODE_0000083", "node_attrs": {"div": 0.0343354, "num_date": {"value": 2013.615}, "country": {"value": "China", "confidence": {"China": 1.0}, "entropy": 0.00258}}, "branch_attrs": {}, "children": [{"name": "OR537666", "node_attrs": {"div": 0.0366021, "num_date": {"value": 2014.999, "inferred": true, "raw_value": "2014"}, "country": {"value": "China", "confidence": {"China": 1.0}, "entropy": -1e-12}}, "branch_attrs": {}}, {"name": "NODE_0000089", "node_attrs": {"div": 0.0343354, "num_date": {"value": 2013.972}, "country": {"value": "China", "confidence": {"China": 1.0}, "entropy": 0.000503}}, "branch_attrs": {}, "children": [{"name": "NODE_0001228", "node_attrs": {"div": 0.0349011, "num_date": {"value": 2014.368}, "confidence": {"value": 100}, "country": {"value": "China", "confidence": {"China": 1.0}, "entropy": 0.000307}}, "branch_attrs": {}, "children": [{"name": "OR537675", "node_attrs": {"div": 0.0349036, "num_date": {"value": 2014.368, "inferred": true, "raw_value": "2014"}, "country": {"value": "China", "confidence": {"China": 1.0}, "entropy": -1e-12}}, "branch_attrs": {}}, {"name": "OR537665", "node_attrs": {"div": 0.0354667, "num_date": {"value": 2014.774, "inferred": true, "raw_value": "2014"}, "country": {"value": "China", "confidence": {"China": 1.0}, "entropy": -1e-12}}, "branch_attrs": {}}]}, {"name": "NODE_0000092", "node_attrs": {"div": 0.0343354, "num_date": {"value": 2014.188}, "country": {"value": "China", "confidence": {"China": 1.0}, "entropy": 0.000919}}, "branch_attrs": {}, "children": [{"name": "NODE_0001219", "node_attrs": {"div": 0.0349011, "num_date": {"value": 2014.665}, "confidence": {"value": 100}, "country": {"value": "China", "confidence": {"China": 1.0}, "entropy": 2.13e-05}}, "branch_attrs": {}, "children": [{"name": "OR537681", "node_attrs": {"div": 0.0349038, "num_date": {"value": 2014.665, "inferred": true, "raw_value": "2014"}, "country": {"value": "China", "confidence": {"China": 1.0}, "entropy": -1e-12}}, "branch_attrs": {}}, {"name": "OR537680", "node_attrs": {"div": 0.0354663, "num_date": {"value": 2014.999, "inferred": true, "raw_value": "2014"}, "country": {"value": "China", "confidence": {"China": 1.0}, "entropy": -1e-12}}, "branch_attrs": {}}, {"name": "OR537682", "node_attrs": {"div": 0.0354665, "num_date": {"value": 2014.999, "inferred": true, "raw_value": "2014"}, "country": {"value": "China", "confidence": {"China": 1.0}, "entropy": -1e-12}}, "branch_attrs": {}}]}, {"name": "NODE_0000096", "node_attrs": {"div": 0.0343354, "num_date": {"value": 2016.989}, "country": {"value": "China", "confidence": {"China": 1.0}, "entropy": 0.0023}}, "branch_attrs": {}, "children": [{"name": "MG732816", "node_attrs": {"div": 0.0365999, "num_date": {"value": 2019.001, "inferred": true, "raw_value": "2019"}, "country": {"value": "China", "confidence": {"China": 1.0}, "entropy": -1e-12}}, "branch_attrs": {}}, {"name": "NODE_0000097", "node_attrs": {"div": 0.0343354, "num_date": {"value": 2017.981}, "country": {"value": "China", "confidence": {"China": 1.0}, "entropy": 0.000985}}, "branch_attrs": {}, "children": [{"name": "OP036739", "node_attrs": {"div": 0.0360334, "num_date": {"value": 2020.001, "inferred": true, "raw_value": "2020"}, "country": {"value": "China", "confidence": {"China": 1.0}, "entropy": -1e-12}}, "branch_attrs": {}}, {"name": "NODE_0000098", "node_attrs": {"div": 0.0343354, "num_date": {"value": 2017.981}, "country": {"value": "China", "confidence": {"China": 1.0}, "entropy": 0.000415}}, "branch_attrs": {}, "children": [{"name": "PP179096", "node_attrs": {"div": 0.0349007, "num_date": {"value": 2019.001, "inferred": true, "raw_value": "2019"}, "country": {"value": "China", "confidence": {"China": 1.0}, "entropy": -1e-12}}, "branch_attrs": {}}, {"name": "NODE_0001223", "node_attrs": {"div": 0.0349009, "num_date": {"value": 2018.369}, "confidence": {"value": 99}, "country": {"value": "China", "confidence": {"China": 1.0}, "entropy": 0.000303}}, "branch_attrs": {}, "children": [{"name": "MG732824", "node_attrs": {"div": 0.0354662, "num_date": {"value": 2019.001, "inferred": true, "raw_value": "2019"}, "country": {"value": "China", "confidence": {"China": 1.0}, "entropy": -1e-12}}, "branch_attrs": {}}, {"name": "MG807482", "node_attrs": {"div": 0.0354668, "num_date": {"value": 2018.789, "inferred": true, "raw_value": "2018"}, "country": {"value": "China", "confidence": {"China": 1.0}, "entropy": -1e-12}}, "branch_attrs": {}}]}]}]}]}]}]}]}]}, {"name": "NODE_0000107", "node_attrs": {"div": 0.0332029, "num_date": {"value": 2007.425}, "country": {"value": "China", "confidence": {"China": 1.0}, "entropy": 0.00112}}, "branch_attrs": {}, "children": [{"name": "NODE_0001195", "node_attrs": {"div": 0.0337686, "num_date": {"value": 2007.81}, "confidence": {"value": 100}, "country": {"value": "China", "confidence": {"China": 1.0}, "entropy": 3.05e-05}}, "branch_attrs": {}, "children": [{"name": "OR542942", "node_attrs": {"div": 0.0371723, "num_date": {"value": 2008.999, "inferred": true, "raw_value": "2008"}, "country": {"value": "China", "confidence": {"China": 1.0}, "entropy": -1e-12}}, "branch_attrs": {}}, {"name": "OR542953", "node_attrs": {"div": 0.0337712, "num_date": {"value": 2008.001, "inferred": true, "raw_value": "2008"}, "country": {"value": "China", "confidence": {"China": 1.0}, "entropy": -1e-12}}, "branch_attrs": {}}, {"name": "OR542954", "node_attrs": {"div": 0.0343342, "num_date": {"value": 2008.206, "inferred": true, "raw_value": "2008"}, "country": {"value": "China", "confidence": {"China": 1.0}, "entropy": -1e-12}}, "branch_attrs": {}}]}, {"name": "NODE_0000100", "node_attrs": {"div": 0.0332029, "num_date": {"value": 2010.985}, "country": {"value": "China", "confidence": {"China": 1.0}, "entropy": 0.00233}}, "branch_attrs": {}, "children": [{"name": "NODE_0001172", "node_attrs": {"div": 0.0343411, "num_date": {"value": 2011.779}, "confidence": {"value": 100}, "country": {"value": "China", "confidence": {"China": 1.0}, "entropy": 0.00459}}, "branch_attrs": {}, "children": [{"name": "KM035762", "node_attrs": {"div": 0.0349008, "num_date": {"value": 2015.001, "inferred": true, "raw_value": "2015"}, "country": {"value": "China", "confidence": {"China": 1.0}, "entropy": -1e-12}}, "branch_attrs": {}}, {"name": "KM067385", "node_attrs": {"div": 0.045754, "num_date": {"value": 2015.999, "inferred": true, "raw_value": "2015"}, "country": {"value": "China", "confidence": {"China": 1.0}, "entropy": -1e-12}}, "branch_attrs": {}}]}, {"name": "NODE_0000106", "node_attrs": {"div": 0.0332029, "num_date": {"value": 2011.99}, "country": {"value": "China", "confidence": {"China": 1.0}, "entropy": 0.00177}}, "branch_attrs": {}, "children": [{"name": "NODE_0001176", "node_attrs": {"div": 0.0343359, "num_date": {"value": 2012.721}, "confidence": {"value": 84}, "country": {"value": "China", "confidence": {"China": 1.0}, "entropy": 0.00059}}, "branch_attrs": {}, "children": [{"name": "NODE_0001177", "node_attrs": {"div": 0.036037, "num_date": {"value": 2013.322}, "confidence": {"value": 100}, "country": {"value": "China", "confidence": {"China": 1.0}, "entropy": 0.000311}}, "branch_attrs": {}, "children": [{"name": "MW974851", "node_attrs": {"div": 0.0371688, "num_date": {"value": 2013.999, "inferred": true, "raw_value": "2013"}, "country": {"value": "China", "confidence": {"China": 1.0}, "entropy": -1e-12}}, "branch_attrs": {}}, {"name": "MZ063698", "node_attrs": {"div": 0.037736, "num_date": {"value": 2013.999, "inferred": true, "raw_value": "2013"}, "country": {"value": "China", "confidence": {"China": 1.0}, "entropy": -1e-12}}, "branch_attrs": {}}]}, {"name": "NODE_0001178", "node_attrs": {"div": 0.0349014, "num_date": {"value": 2013.991}, "confidence": {"value": 84}, "country": {"value": "China", "confidence": {"China": 1.0}, "entropy": 0.00145}}, "branch_attrs": {}, "children": [{"name": "NODE_0000144", "node_attrs": {"div": 0.0349014, "num_date": {"value": 2016.961}, "country": {"value": "China", "confidence": {"China": 1.0}, "entropy": 0.00133}}, "branch_attrs": {}, "children": [{"name": "MG798696", "node_attrs": {"div": 0.0360327, "num_date": {"value": 2018.001, "inferred": true, "raw_value": "2018"}, "country": {"value": "China", "confidence": {"China": 1.0}, "entropy": -1e-12}}, "branch_attrs": {}}, {"name": "NODE_0000145", "node_attrs": {"div": 0.0349014, "num_date": {"value": 2017.97}, "country": {"value": "China", "confidence": {"China": 1.0}, "entropy": 0.000461}}, "branch_attrs": {}, "children": [{"name": "ON248854", "node_attrs": {"div": 0.0354662, "num_date": {"value": 2018.398, "inferred": true, "raw_value": "2018"}, "country": {"value": "China", "confidence": {"China": 1.0}, "entropy": -1e-12}}, "branch_attrs": {}}, {"name": "NODE_0000148", "node_attrs": {"div": 0.0349014, "num_date": {"value": 2018.369}, "country": {"value": "China", "confidence": {"China": 1.0}, "entropy": 0.00108}}, "branch_attrs": {}, "children": [{"name": "PP179083", "node_attrs": {"div": 0.0354668, "num_date": {"value": 2019.001, "inferred": true, "raw_value": "2019"}, "country": {"value": "China", "confidence": {"China": 1.0}, "entropy": -1e-12}}, "branch_attrs": {}}, {"name": "NODE_0001182", "node_attrs": {"div": 0.0354672, "num_date": {"value": 2021.962}, "confidence": {"value": 100}, "country": {"value": "China", "confidence": {"China": 1.0}, "entropy": 0.000107}}, "branch_attrs": {}, "children": [{"name": "OR480429", "node_attrs": {"div": 0.0365987, "num_date": {"value": 2023.001, "inferred": true, "raw_value": "2023"}, "country": {"value": "China", "confidence": {"China": 1.0}, "entropy": -1e-12}}, "branch_attrs": {}}, {"name": "OR480423", "node_attrs": {"div": 0.0365985, "num_date": {"value": 2023.001, "inferred": true, "raw_value": "2023"}, "country": {"value": "China", "confidence": {"China": 1.0}, "entropy": -1e-12}}, "branch_attrs": {}}, {"name": "NODE_0000186", "node_attrs": {"div": 0.0354672, "num_date": {"value": 2021.982}, "country": {"value": "China", "confidence": {"China": 1.0}, "entropy": 0.000414}}, "branch_attrs": {}, "children": [{"name": "OR480428", "node_attrs": {"div": 0.0360325, "num_date": {"value": 2023.001, "inferred": true, "raw_value": "2023"}, "country": {"value": "China", "confidence": {"China": 1.0}, "entropy": -1e-12}}, "branch_attrs": {}}, {"name": "OR480427", "node_attrs": {"div": 0.0354697, "num_date": {"value": 2023.001, "inferred": true, "raw_value": "2023"}, "country": {"value": "China", "confidence": {"China": 1.0}, "entropy": -1e-12}}, "branch_attrs": {}}]}]}]}]}]}, {"name": "NODE_0001185", "node_attrs": {"div": 0.0354676, "num_date": {"value": 2014.253}, "confidence": {"value": 84}, "country": {"value": "China", "confidence": {"China": 1.0}, "entropy": 0.000708}}, "branch_attrs": {}, "children": [{"name": "NODE_0001186", "node_attrs": {"div": 0.036033, "num_date": {"value": 2015.947}, "confidence": {"value": 94}, "country": {"value": "China", "confidence": {"China": 1.0}, "entropy": 0.000509}}, "branch_attrs": {}, "children": [{"name": "OQ749413", "node_attrs": {"div": 0.0377329, "num_date": {"value": 2021.001, "inferred": true, "raw_value": "2021"}, "country": {"value": "China", "confidence": {"China": 1.0}, "entropy": -1e-12}}, "branch_attrs": {}}, {"name": "MZ593768", "node_attrs": {"div": 0.0377316, "num_date": {"value": 2018.001, "inferred": true, "raw_value": "2018"}, "country": {"value": "China", "confidence": {"China": 1.0}, "entropy": -1e-12}}, "branch_attrs": {}}, {"name": "NODE_0001188", "node_attrs": {"div": 0.0377321, "num_date": {"value": 2016.982}, "confidence": {"value": 94}, "country": {"value": "China", "confidence": {"China": 1.0}, "entropy": 0.000947}}, "branch_attrs": {}, "children": [{"name": "MZ593749", "node_attrs": {"div": 0.0377344, "num_date": {"value": 2018.001, "inferred": true, "raw_value": "2018"}, "country": {"value": "China", "confidence": {"China": 1.0}, "entropy": -1e-12}}, "branch_attrs": {}}, {"name": "MZ593751", "node_attrs": {"div": 0.0428423, "num_date": {"value": 2018.999, "inferred": true, "raw_value": "2018"}, "country": {"value": "China", "confidence": {"China": 1.0}, "entropy": -1e-12}}, "branch_attrs": {}}]}]}, {"name": "NODE_0001189", "node_attrs": {"div": 0.0377331, "num_date": {"value": 2014.99}, "confidence": {"value": 100}, "country": {"value": "China", "confidence": {"China": 1.0}, "entropy": 0.000333}}, "branch_attrs": {}, "children": [{"name": "PP035186", "node_attrs": {"div": 0.0377352, "num_date": {"value": 2015.001, "inferred": true, "raw_value": "2015"}, "country": {"value": "China", "confidence": {"China": 1.0}, "entropy": -1e-12}}, "branch_attrs": {}}, {"name": "NODE_0001190", "node_attrs": {"div": 0.0382989, "num_date": {"value": 2015.121}, "confidence": {"value": 100}, "country": {"value": "China", "confidence": {"China": 1.0}, "entropy": 0.000313}}, "branch_attrs": {}, "children": [{"name": "PP028555", "node_attrs": {"div": 0.0383017, "num_date": {"value": 2015.121, "inferred": true, "raw_value": "2015"}, "country": {"value": "China", "confidence": {"China": 1.0}, "entropy": -1e-12}}, "branch_attrs": {}}, {"name": "NODE_0001191", "node_attrs": {"div": 0.0399977, "num_date": {"value": 2015.513}, "confidence": {"value": 100}, "country": {"value": "China", "confidence": {"China": 1.0}, "entropy": 0.000311}}, "branch_attrs": {}, "children": [{"name": "PP028554", "node_attrs": {"div": 0.0400002, "num_date": {"value": 2015.513, "inferred": true, "raw_value": "2015"}, "country": {"value": "China", "confidence": {"China": 1.0}, "entropy": -1e-12}}, "branch_attrs": {}}, {"name": "NODE_0001192", "node_attrs": {"div": 0.0405634, "num_date": {"value": 2015.644}, "confidence": {"value": 100}, "country": {"value": "China", "confidence": {"China": 1.0}, "entropy": 0.000298}}, "branch_attrs": {}, "children": [{"name": "PP028551", "node_attrs": {"div": 0.0416956, "num_date": {"value": 2015.999, "inferred": true, "raw_value": "2015"}, "country": {"value": "China", "confidence": {"China": 1.0}, "entropy": -1e-12}}, "branch_attrs": {}}, {"name": "PP028556", "node_attrs": {"div": 0.0416955, "num_date": {"value": 2015.999, "inferred": true, "raw_value": "2015"}, "country": {"value": "China", "confidence": {"China": 1.0}, "entropy": -1e-12}}, "branch_attrs": {}}]}]}]}]}]}]}]}, {"name": "NODE_0000166", "node_attrs": {"div": 0.0332029, "num_date": {"value": 2013.996}, "country": {"value": "China", "confidence": {"China": 0.992, "India": 0.0077}, "entropy": 0.0488}}, "branch_attrs": {}, "children": [{"name": "OM302235", "node_attrs": {"div": 0.0385188, "num_date": {"value": 2018.027, "inferred": true, "raw_value": "2018"}, "country": {"value": "India", "confidence": {"India": 1.0}, "entropy": -1e-12}}, "branch_attrs": {}}, {"name": "NODE_0000174", "node_attrs": {"div": 0.0332029, "num_date": {"value": 2013.996}, "country": {"value": "China", "confidence": {"China": 0.999}, "entropy": 0.0062}}, "branch_attrs": {}, "children": [{"name": "MG491307", "node_attrs": {"div": 0.0360344, "num_date": {"value": 2018.001, "inferred": true, "raw_value": "2018"}, "country": {"value": "China", "confidence": {"China": 1.0}, "entropy": -1e-12}}, "branch_attrs": {}}, {"name": "NODE_0000182", "node_attrs": {"div": 0.0332029, "num_date": {"value": 2013.996}, "country": {"value": "China", "confidence": {"China": 1.0}, "entropy": 0.000529}}, "branch_attrs": {}, "children": [{"name": "MZ161162", "node_attrs": {"div": 0.0343345, "num_date": {"value": 2014.823, "inferred": true, "raw_value": "2014"}, "country": {"value": "China", "confidence": {"China": 1.0}, "entropy": -1e-12}}, "branch_attrs": {}}, {"name": "NODE_0000185", "node_attrs": {"div": 0.0332029, "num_date": {"value": 2013.996}, "country": {"value": "China", "confidence": {"China": 1.0}, "entropy": 0.000881}}, "branch_attrs": {}, "children": [{"name": "NODE_0001203", "node_attrs": {"div": 0.0337685, "num_date": {"value": 2014.38}, "confidence": {"value": 76}, "country": {"value": "China", "confidence": {"China": 1.0}, "entropy": 0.00223}}, "branch_attrs": {}, "children": [{"name": "MK139833", "node_attrs": {"div": 0.0371704, "num_date": {"value": 2023.001, "inferred": true, "raw_value": "2023"}, "country": {"value": "China", "confidence": {"China": 1.0}, "entropy": -1e-12}}, "branch_attrs": {}}, {"name": "NODE_0001204", "node_attrs": {"div": 0.0343344, "num_date": {"value": 2014.62}, "confidence": {"value": 100}, "country": {"value": "China", "confidence": {"China": 1.0}, "entropy": 2.64e-05}}, "branch_attrs": {}, "children": [{"name": "MW561989", "node_attrs": {"div": 0.0343371, "num_date": {"value": 2014.62, "inferred": true, "raw_value": "2014"}, "country": {"value": "China", "confidence": {"China": 1.0}, "entropy": -1e-12}}, "branch_attrs": {}}, {"name": "MW561988", "node_attrs": {"div": 0.0348997, "num_date": {"value": 2014.965, "inferred": true, "raw_value": "2014"}, "country": {"value": "China", "confidence": {"China": 1.0}, "entropy": -1e-12}}, "branch_attrs": {}}, {"name": "MW562003", "node_attrs": {"div": 0.0354657, "num_date": {"value": 2014.999, "inferred": true, "raw_value": "2014"}, "country": {"value": "China", "confidence": {"China": 1.0}, "entropy": -1e-12}}, "branch_attrs": {}}]}]}, {"name": "NODE_0000188", "node_attrs": {"div": 0.0332029, "num_date": {"value": 2013.998}, "country": {"value": "China", "confidence": {"China": 0.999}, "entropy": 0.00503}}, "branch_attrs": {}, "children": [{"name": "NODE_0001173", "node_attrs": {"div": 0.0337651, "num_date": {"value": 2015.953}, "confidence": {"value": 99}, "country": {"value": "China", "confidence": {"China": 0.999}, "entropy": 0.00903}}, "branch_attrs": {}, "children": [{"name": "KX929000", "node_attrs": {"div": 0.0366041, "num_date": {"value": 2017.999, "inferred": true, "raw_value": "2017"}, "country": {"value": "China", "confidence": {"China": 1.0}, "entropy": -1e-12}}, "branch_attrs": {}}, {"name": "MN258761", "node_attrs": {"div": 0.0360385, "num_date": {"value": 2023.001, "inferred": true, "raw_value": "2023"}, "country": {"value": "China", "confidence": {"China": 1.0}, "entropy": -1e-12}}, "branch_attrs": {}}]}, {"name": "NODE_0000190", "node_attrs": {"div": 0.0332029, "num_date": {"value": 2013.998}, "country": {"value": "China", "confidence": {"China": 0.997, "Southkorea": 0.00316}, "entropy": 0.0216}}, "branch_attrs": {}, "children": [{"name": "NODE_0001207", "node_attrs": {"div": 0.0337686, "num_date": {"value": 2014.317}, "confidence": {"value": 83}, "country": {"value": "China", "confidence": {"China": 0.999, "Southkorea": 0.00101}, "entropy": 0.00851}}, "branch_attrs": {}, "children": [{"name": "NODE_0001209", "node_attrs": {"div": 0.0343329, "num_date": {"value": 2014.506}, "confidence": {"value": 100}, "country": {"value": "China", "confidence": {"China": 1.0}, "entropy": 0.0038}}, "branch_attrs": {}, "children": [{"name": "OR114689", "node_attrs": {"div": 0.0366018, "num_date": {"value": 2020.001, "inferred": true, "raw_value": "2020"}, "country": {"value": "China", "confidence": {"China": 1.0}, "entropy": -1e-12}}, "branch_attrs": {}}, {"name": "NODE_0001210", "node_attrs": {"div": 0.0354662, "num_date": {"value": 2014.786}, "confidence": {"value": 100}, "country": {"value": "China", "confidence": {"China": 1.0}, "entropy": 0.000702}}, "branch_attrs": {}, "children": [{"name": "MZ747112", "node_attrs": {"div": 0.0354687, "num_date": {"value": 2016.001, "inferred": true, "raw_value": "2016"}, "country": {"value": "China", "confidence": {"China": 1.0}, "entropy": -1e-12}}, "branch_attrs": {}}, {"name": "MW562001", "node_attrs": {"div": 0.036598, "num_date": {"value": 2014.999, "inferred": true, "raw_value": "2014"}, "country": {"value": "China", "confidence": {"China": 1.0}, "entropy": -1e-12}}, "branch_attrs": {}}]}]}, {"name": "NODE_0000194", "node_attrs": {"div": 0.0337686, "num_date": {"value": 2018.958}, "country": {"value": "China", "confidence": {"China": 0.999}, "entropy": 0.00686}}, "branch_attrs": {}, "children": [{"name": "OR480421", "node_attrs": {"div": 0.0377351, "num_date": {"value": 2023.001, "inferred": true, "raw_value": "2023"}, "country": {"value": "China", "confidence": {"China": 1.0}, "entropy": -1e-12}}, "branch_attrs": {}}, {"name": "NODE_0000198", "node_attrs": {"div": 0.0337686, "num_date": {"value": 2018.959}, "country": {"value": "China", "confidence": {"China": 1.0}, "entropy": 0.00379}}, "branch_attrs": {}, "children": [{"name": "OR480419", "node_attrs": {"div": 0.0366009, "num_date": {"value": 2023.001, "inferred": true, "raw_value": "2023"}, "country": {"value": "China", "confidence": {"China": 1.0}, "entropy": -1e-12}}, "branch_attrs": {}}, {"name": "NODE_0001212", "node_attrs": {"div": 0.0343325, "num_date": {"value": 2019.943}, "confidence": {"value": 100}, "country": {"value": "China", "confidence": {"China": 1.0}, "entropy": 0.00431}}, "branch_attrs": {}, "children": [{"name": "OR480422", "node_attrs": {"div": 0.0366006, "num_date": {"value": 2023.001, "inferred": true, "raw_value": "2023"}, "country": {"value": "China", "confidence": {"China": 1.0}, "entropy": -1e-12}}, "branch_attrs": {}}, {"name": "OR480420", "node_attrs": {"div": 0.0360342, "num_date": {"value": 2023.001, "inferred": true, "raw_value": "2023"}, "country": {"value": "China", "confidence": {"China": 1.0}, "entropy": -1e-12}}, "branch_attrs": {}}]}]}]}]}, {"name": "NODE_0000200", "node_attrs": {"div": 0.0332029, "num_date": {"value": 2015.979}, "country": {"value": "China", "confidence": {"China": 0.915, "Southkorea": 0.0853}, "entropy": 0.292}}, "branch_attrs": {}, "children": [{"name": "KX828213", "node_attrs": {"div": 0.0349019, "num_date": {"value": 2017.245, "inferred": true, "raw_value": "2017"}, "country": {"value": "Southkorea", "confidence": {"Southkorea": 1.0}, "entropy": -1e-12}}, "branch_attrs": {}}, {"name": "NODE_0000201", "node_attrs": {"div": 0.0332029, "num_date": {"value": 2015.989}, "country": {"value": "China", "confidence": {"China": 0.994, "Southkorea": 0.00624}, "entropy": 0.038}}, "branch_attrs": {}, "children": [{"name": "NODE_0001199", "node_attrs": {"div": 0.0337671, "num_date": {"value": 2016.329}, "confidence": {"value": 94}, "country": {"value": "China", "confidence": {"China": 0.999}, "entropy": 0.00787}}, "branch_attrs": {}, "children": [{"name": "ON862546", "node_attrs": {"div": 0.0366034, "num_date": {"value": 2019.001, "inferred": true, "raw_value": "2019"}, "country": {"value": "China", "confidence": {"China": 1.0}, "entropy": -1e-12}}, "branch_attrs": {}}, {"name": "NODE_0001200", "node_attrs": {"div": 0.034901, "num_date": {"value": 2016.938}, "confidence": {"value": 100}, "country": {"value": "China", "confidence": {"China": 1.0}, "entropy": 5.91e-05}}, "branch_attrs": {}, "children": [{"name": "PP179142", "node_attrs": {"div": 0.0354669, "num_date": {"value": 2017.359, "inferred": true, "raw_value": "2017"}, "country": {"value": "China", "confidence": {"China": 1.0}, "entropy": -1e-12}}, "branch_attrs": {}}, {"name": "PP179133", "node_attrs": {"div": 0.0349035, "num_date": {"value": 2017.001, "inferred": true, "raw_value": "2017"}, "country": {"value": "China", "confidence": {"China": 1.0}, "entropy": -1e-12}}, "branch_attrs": {}}, {"name": "PP179134", "node_attrs": {"div": 0.0354667, "num_date": {"value": 2017.359, "inferred": true, "raw_value": "2017"}, "country": {"value": "China", "confidence": {"China": 1.0}, "entropy": -1e-12}}, "branch_attrs": {}}]}]}, {"name": "NODE_0000206", "node_attrs": {"div": 0.0332029, "num_date": {"value": 2015.995}, "country": {"value": "China", "confidence": {"China": 0.999, "Southkorea": 0.00111}, "entropy": 0.00896}}, "branch_attrs": {}, "children": [{"name": "KC514989", "node_attrs": {"div": 0.0332055, "num_date": {"value": 2015.995, "inferred": true, "raw_value": "2015"}, "country": {"value": "China", "confidence": {"China": 1.0}, "entropy": -1e-12}}, "branch_attrs": {}}, {"name": "NODE_0000209", "node_attrs": {"div": 0.0332029, "num_date": {"value": 2018.973}, "country": {"value": "China", "confidence": {"China": 0.999}, "entropy": 0.00476}}, "branch_attrs": {}, "children": [{"name": "MH920544", "node_attrs": {"div": 0.0354694, "num_date": {"value": 2023.001, "inferred": true, "raw_value": "2023"}, "country": {"value": "China", "confidence": {"China": 1.0}, "entropy": -1e-12}}, "branch_attrs": {}}, {"name": "NODE_0000216", "node_attrs": {"div": 0.0332029, "num_date": {"value": 2018.979}, "country": {"value": "China", "confidence": {"China": 1.0}, "entropy": 0.00221}}, "branch_attrs": {}, "children": [{"name": "OR480426", "node_attrs": {"div": 0.034902, "num_date": {"value": 2023.001, "inferred": true, "raw_value": "2023"}, "country": {"value": "China", "confidence": {"China": 1.0}, "entropy": -1e-12}}, "branch_attrs": {}}, {"name": "NODE_0000219", "node_attrs": {"div": 0.0332029, "num_date": {"value": 2018.989}, "country": {"value": "China", "confidence": {"China": 1.0}, "entropy": 0.000938}}, "branch_attrs": {}, "children": [{"name": "NODE_0001168", "node_attrs": {"div": 0.0343353, "num_date": {"value": 2020.938}, "confidence": {"value": 100}, "country": {"value": "China", "confidence": {"China": 1.0}, "entropy": 0.000621}}, "branch_attrs": {}, "children": [{"name": "MK347374", "node_attrs": {"div": 0.0343373, "num_date": {"value": 2021.001, "inferred": true, "raw_value": "2021"}, "country": {"value": "China", "confidence": {"China": 1.0}, "entropy": -1e-12}}, "branch_attrs": {}}, {"name": "MK347400", "node_attrs": {"div": 0.0349014, "num_date": {"value": 2021.386, "inferred": true, "raw_value": "2021"}, "country": {"value": "China", "confidence": {"China": 1.0}, "entropy": -1e-12}}, "branch_attrs": {}}]}, {"name": "NODE_0000223", "node_attrs": {"div": 0.0332029, "num_date": {"value": 2018.989}, "country": {"value": "China", "confidence": {"China": 1.0}, "entropy": 0.000713}}, "branch_attrs": {}, "children": [{"name": "MH756606", "node_attrs": {"div": 0.0332055, "num_date": {"value": 2018.989, "inferred": true, "raw_value": "2018"}, "country": {"value": "China", "confidence": {"China": 1.0}, "entropy": -1e-12}}, "branch_attrs": {}}, {"name": "MK604484", "node_attrs": {"div": 0.0343355, "num_date": {"value": 2021.001, "inferred": true, "raw_value": "2021"}, "country": {"value": "China", "confidence": {"China": 1.0}, "entropy": -1e-12}}, "branch_attrs": {}}]}]}]}]}]}]}]}]}]}]}]}]}]}]}]}]}]}]}]}]}]}]}]}]}]}]}, {"name": "NODE_0001233", "node_attrs": {"div": 0.0229137, "num_date": {"value": 2002.423}, "confidence": {"value": 21}, "country": {"value": "China", "confidence": {"China": 0.969, "Southkorea": 0.0303}, "entropy": 0.139}}, "branch_attrs": {}, "children": [{"name": "NODE_0001234", "node_attrs": {"div": 0.0303965, "num_date": {"value": 2006.967}, "confidence": {"value": 44}, "country": {"value": "China", "confidence": {"China": 0.985, "Southkorea": 0.0127, "Vietnam": 0.00171}, "entropy": 0.0827}}, "branch_attrs": {}, "children": [{"name": "MH341485", "node_attrs": {"div": 0.0469201, "num_date": {"value": 2023.001, "inferred": true, "raw_value": "2023"}, "country": {"value": "China", "confidence": {"China": 1.0}, "entropy": -1e-12}}, "branch_attrs": {}}, {"name": "NODE_0001235", "node_attrs": {"div": 0.0384843, "num_date": {"value": 2009.985}, "confidence": {"value": 74}, "country": {"value": "China", "confidence": {"China": 0.998, "Southkorea": 0.00173}, "entropy": 0.0158}}, "branch_attrs": {}, "children": [{"name": "JN639856", "node_attrs": {"div": 0.040904, "num_date": {"value": 2012.001, "inferred": true, "raw_value": "2012"}, "country": {"value": "China", "confidence": {"China": 1.0}, "entropy": -1e-12}}, "branch_attrs": {}}, {"name": "JN639857", "node_attrs": {"div": 0.0486171, "num_date": {"value": 2012.999, "inferred": true, "raw_value": "2012"}, "country": {"value": "China", "confidence": {"China": 1.0}, "entropy": -1e-12}}, "branch_attrs": {}}]}]}, {"name": "NODE_0001236", "node_attrs": {"div": 0.0238785, "num_date": {"value": 2002.99}, "confidence": {"value": 29}, "country": {"value": "China", "confidence": {"China": 0.995, "Southkorea": 0.00453}, "entropy": 0.0293}}, "branch_attrs": {}, "children": [{"name": "NODE_0001237", "node_attrs": {"div": 0.0316253, "num_date": {"value": 2009.982}, "confidence": {"value": 59}, "country": {"value": "China", "confidence": {"China": 0.999}, "entropy": 0.00496}}, "branch_attrs": {}, "children": [{"name": "MT542995", "node_attrs": {"div": 0.0373131, "num_date": {"value": 2011.999, "inferred": true, "raw_value": "2011"}, "country": {"value": "China", "confidence": {"China": 1.0}, "entropy": -1e-12}}, "branch_attrs": {}}, {"name": "MT542997", "node_attrs": {"div": 0.0316276, "num_date": {"value": 2011.001, "inferred": true, "raw_value": "2011"}, "country": {"value": "China", "confidence": {"China": 1.0}, "entropy": -1e-12}}, "branch_attrs": {}}]}, {"name": "NODE_0001239", "node_attrs": {"div": 0.0349398, "num_date": {"value": 2007.368}, "confidence": {"value": 65}, "country": {"value": "China", "confidence": {"China": 1.0}, "entropy": 0.00134}}, "branch_attrs": {}, "children": [{"name": "FJ660969", "node_attrs": {"div": 0.037775, "num_date": {"value": 2007.999, "inferred": true, "raw_value": "2007"}, "country": {"value": "China", "confidence": {"China": 1.0}, "entropy": -1e-12}}, "branch_attrs": {}}, {"name": "NODE_0001240", "node_attrs": {"div": 0.0355, "num_date": {"value": 2012.972}, "confidence": {"value": 85}, "country": {"value": "China", "confidence": {"China": 0.996, "Southkorea": 0.00255, "Vietnam": 0.00109}, "entropy": 0.0278}}, "branch_attrs": {}, "children": [{"name": "MK604487", "node_attrs": {"div": 0.0383407, "num_date": {"value": 2021.001, "inferred": true, "raw_value": "2021"}, "country": {"value": "China", "confidence": {"China": 1.0}, "entropy": -1e-12}}, "branch_attrs": {}}, {"name": "KP670420", "node_attrs": {"div": 0.0383437, "num_date": {"value": 2016.001, "inferred": true, "raw_value": "2016"}, "country": {"value": "China", "confidence": {"China": 1.0}, "entropy": -1e-12}}, "branch_attrs": {}}]}, {"name": "NODE_0001242", "node_attrs": {"div": 0.0355057, "num_date": {"value": 2007.819}, "confidence": {"value": 48}, "country": {"value": "China", "confidence": {"China": 0.999}, "entropy": 0.00544}}, "branch_attrs": {}, "children": [{"name": "NODE_0000233", "node_attrs": {"div": 0.0355057, "num_date": {"value": 2014.938}, "country": {"value": "China", "confidence": {"China": 0.999}, "entropy": 0.00546}}, "branch_attrs": {}, "children": [{"name": "KC514996", "node_attrs": {"div": 0.0355085, "num_date": {"value": 2015.001, "inferred": true, "raw_value": "2015"}, "country": {"value": "China", "confidence": {"China": 1.0}, "entropy": -1e-12}}, "branch_attrs": {}}, {"name": "NODE_0001244", "node_attrs": {"div": 0.0360715, "num_date": {"value": 2017.99}, "confidence": {"value": 100}, "country": {"value": "China", "confidence": {"China": 1.0}, "entropy": 0.00114}}, "branch_attrs": {}, "children": [{"name": "MF589526", "node_attrs": {"div": 0.0360744, "num_date": {"value": 2018.001, "inferred": true, "raw_value": "2018"}, "country": {"value": "China", "confidence": {"China": 1.0}, "entropy": -1e-12}}, "branch_attrs": {}}, {"name": "MF589534", "node_attrs": {"div": 0.0377702, "num_date": {"value": 2018.999, "inferred": true, "raw_value": "2018"}, "country": {"value": "China", "confidence": {"China": 1.0}, "entropy": -1e-12}}, "branch_attrs": {}}]}]}, {"name": "NODE_0001245", "node_attrs": {"div": 0.0360662, "num_date": {"value": 2007.981}, "confidence": {"value": 48}, "country": {"value": "China", "confidence": {"China": 0.999, "Southkorea": 0.001}, "entropy": 0.0118}}, "branch_attrs": {}, "children": [{"name": "MW653453", "node_attrs": {"div": 0.0383384, "num_date": {"value": 2015.001, "inferred": true, "raw_value": "2015"}, "country": {"value": "China", "confidence": {"China": 1.0}, "entropy": -1e-12}}, "branch_attrs": {}}, {"name": "NODE_0001246", "node_attrs": {"div": 0.0544887, "num_date": {"value": 2012.766}, "confidence": {"value": 100}, "country": {"value": "China", "confidence": {"China": 0.994, "Indonesia": 0.00334, "Southkorea": 0.00161}, "entropy": 0.0447}}, "branch_attrs": {}, "children": [{"name": "HM776452", "node_attrs": {"div": 0.0556228, "num_date": {"value": 2012.999, "inferred": true, "raw_value": "2012"}, "country": {"value": "China", "confidence": {"China": 1.0}, "entropy": -1e-12}}, "branch_attrs": {}}, {"name": "NODE_0001247", "node_attrs": {"div": 0.0556228, "num_date": {"value": 2014.991}, "confidence": {"value": 100}, "country": {"value": "Indonesia", "confidence": {"Indonesia": 1.0}, "entropy": 4.84e-06}}, "branch_attrs": {}, "children": [{"name": "KT369067", "node_attrs": {"div": 0.0573233, "num_date": {"value": 2016.234, "inferred": true, "raw_value": "2016"}, "country": {"value": "Indonesia", "confidence": {"Indonesia": 1.0}, "entropy": -1e-12}}, "branch_attrs": {}}, {"name": "KT369069", "node_attrs": {"div": 0.0573228, "num_date": {"value": 2016.234, "inferred": true, "raw_value": "2016"}, "country": {"value": "Indonesia", "confidence": {"Indonesia": 1.0}, "entropy": -1e-12}}, "branch_attrs": {}}, {"name": "NODE_0001249", "node_attrs": {"div": 0.0567574, "num_date": {"value": 2015.934}, "confidence": {"value": 100}, "country": {"value": "Indonesia", "confidence": {"Indonesia": 1.0}, "entropy": 4.41e-08}}, "branch_attrs": {}, "children": [{"name": "KT369068", "node_attrs": {"div": 0.0578917, "num_date": {"value": 2016.763, "inferred": true, "raw_value": "2016"}, "country": {"value": "Indonesia", "confidence": {"Indonesia": 1.0}, "entropy": -1e-12}}, "branch_attrs": {}}, {"name": "KT369070", "node_attrs": {"div": 0.0573233, "num_date": {"value": 2016.348, "inferred": true, "raw_value": "2016"}, "country": {"value": "Indonesia", "confidence": {"Indonesia": 1.0}, "entropy": -1e-12}}, "branch_attrs": {}}]}]}]}]}]}]}, {"name": "NODE_0001250", "node_attrs": {"div": 0.0251988, "num_date": {"value": 2004.055}, "confidence": {"value": 9}, "country": {"value": "China", "confidence": {"China": 0.999}, "entropy": 0.0081}}, "branch_attrs": {}, "children": [{"name": "NODE_0001251", "node_attrs": {"div": 0.0263388, "num_date": {"value": 2005.069}, "confidence": {"value": 12}, "country": {"value": "China", "confidence": {"China": 0.999}, "entropy": 0.00684}}, "branch_attrs": {}, "children": [{"name": "KP081549", "node_attrs": {"div": 0.0369491, "num_date": {"value": 2016.001, "inferred": true, "raw_value": "2016"}, "country": {"value": "China", "confidence": {"China": 1.0}, "entropy": -1e-12}}, "branch_attrs": {}}, {"name": "NODE_0001252", "node_attrs": {"div": 0.0276347, "num_date": {"value": 2005.599}, "confidence": {"value": 14}, "country": {"value": "China", "confidence": {"China": 1.0}, "entropy": 0.00405}}, "branch_attrs": {}, "children": [{"name": "NODE_0001253", "node_attrs": {"div": 0.0322086, "num_date": {"value": 2009.075}, "confidence": {"value": 89}, "country": {"value": "China", "confidence": {"China": 0.996, "Southkorea": 0.00285, "Vietnam": 0.00116}, "entropy": 0.03}}, "branch_attrs": {}, "children": [{"name": "KX929017", "node_attrs": {"div": 0.0390584, "num_date": {"value": 2017.001, "inferred": true, "raw_value": "2017"}, "country": {"value": "China", "confidence": {"China": 1.0}, "entropy": -1e-12}}, "branch_attrs": {}}, {"name": "NODE_0001254", "node_attrs": {"div": 0.0402424, "num_date": {"value": 2013.898}, "confidence": {"value": 90}, "country": {"value": "China", "confidence": {"China": 0.998, "Southkorea": 0.00111}, "entropy": 0.013}}, "branch_attrs": {}, "children": [{"name": "KC515025", "node_attrs": {"div": 0.042504, "num_date": {"value": 2015.552, "inferred": true, "raw_value": "2015"}, "country": {"value": "China", "confidence": {"China": 1.0}, "entropy": -1e-12}}, "branch_attrs": {}}, {"name": "KX960927", "node_attrs": {"div": 0.0488125, "num_date": {"value": 2018.999, "inferred": true, "raw_value": "2018"}, "country": {"value": "China", "confidence": {"China": 1.0}, "entropy": -1e-12}}, "branch_attrs": {}}]}]}, {"name": "NODE_0001255", "node_attrs": {"div": 0.0287557, "num_date": {"value": 2005.984}, "confidence": {"value": 44}, "country": {"value": "China", "confidence": {"China": 1.0}, "entropy": 0.00324}}, "branch_attrs": {}, "children": [{"name": "NODE_0001256", "node_attrs": {"div": 0.0329366, "num_date": {"value": 2006.95}, "confidence": {"value": 100}, "country": {"value": "China", "confidence": {"China": 1.0}, "entropy": 0.00322}}, "branch_attrs": {}, "children": [{"name": "MN482038", "node_attrs": {"div": 0.0375883, "num_date": {"value": 2007.999, "inferred": true, "raw_value": "2007"}, "country": {"value": "China", "confidence": {"China": 1.0}, "entropy": -1e-12}}, "branch_attrs": {}}, {"name": "MW974858", "node_attrs": {"div": 0.0425592, "num_date": {"value": 2013.934, "inferred": true, "raw_value": "2013"}, "country": {"value": "China", "confidence": {"China": 1.0}, "entropy": -1e-12}}, "branch_attrs": {}}]}, {"name": "NODE_0001257", "node_attrs": {"div": 0.0308041, "num_date": {"value": 2010.365}, "confidence": {"value": 66}, "country": {"value": "China", "confidence": {"China": 0.998, "Southkorea": 0.00132}, "entropy": 0.0147}}, "branch_attrs": {}, "children": [{"name": "MH922990", "node_attrs": {"div": 0.0346381, "num_date": {"value": 2019.001, "inferred": true, "raw_value": "2019"}, "country": {"value": "China", "confidence": {"China": 1.0}, "entropy": -1e-12}}, "branch_attrs": {}}, {"name": "NODE_0001258", "node_attrs": {"div": 0.031636, "num_date": {"value": 2010.974}, "confidence": {"value": 51}, "country": {"value": "China", "confidence": {"China": 0.999}, "entropy": 0.0109}}, "branch_attrs": {}, "children": [{"name": "MH922991", "node_attrs": {"div": 0.0357195, "num_date": {"value": 2019.001, "inferred": true, "raw_value": "2019"}, "country": {"value": "China", "confidence": {"China": 1.0}, "entropy": -1e-12}}, "branch_attrs": {}}, {"name": "MZ474503", "node_attrs": {"div": 0.0366476, "num_date": {"value": 2012.999, "inferred": true, "raw_value": "2012"}, "country": {"value": "China", "confidence": {"China": 1.0}, "entropy": -1e-12}}, "branch_attrs": {}}]}]}]}]}]}, {"name": "NODE_0001259", "node_attrs": {"div": 0.0287333, "num_date": {"value": 2006.335}, "confidence": {"value": 35}, "country": {"value": "China", "confidence": {"China": 1.0}, "entropy": 0.000315}}, "branch_attrs": {}, "children": [{"name": "NODE_0000252", "node_attrs": {"div": 0.0287333, "num_date": {"value": 2008.959}, "country": {"value": "China", "confidence": {"China": 1.0}, "entropy": 0.00258}}, "branch_attrs": {}, "children": [{"name": "NODE_0001318", "node_attrs": {"div": 0.0292994, "num_date": {"value": 2011.946}, "confidence": {"value": 72}, "country": {"value": "China", "confidence": {"China": 0.999}, "entropy": 0.00505}}, "branch_attrs": {}, "children": [{"name": "KM116515", "node_attrs": {"div": 0.0298657, "num_date": {"value": 2015.001, "inferred": true, "raw_value": "2015"}, "country": {"value": "China", "confidence": {"China": 1.0}, "entropy": -1e-12}}, "branch_attrs": {}}, {"name": "JX948774", "node_attrs": {"div": 0.0315685, "num_date": {"value": 2013.605, "inferred": true, "raw_value": "2013"}, "country": {"value": "China", "confidence": {"China": 1.0}, "entropy": -1e-12}}, "branch_attrs": {}}]}, {"name": "NODE_0001319", "node_attrs": {"div": 0.0292999, "num_date": {"value": 2009.368}, "confidence": {"value": 100}, "country": {"value": "China", "confidence": {"China": 1.0}, "entropy": 0.000102}}, "branch_attrs": {}, "children": [{"name": "GU001709", "node_attrs": {"div": 0.0293026, "num_date": {"value": 2009.368, "inferred": true, "raw_value": "2009"}, "country": {"value": "China", "confidence": {"China": 1.0}, "entropy": -1e-12}}, "branch_attrs": {}}, {"name": "GU370063", "node_attrs": {"div": 0.0304328, "num_date": {"value": 2009.999, "inferred": true, "raw_value": "2009"}, "country": {"value": "China", "confidence": {"China": 1.0}, "entropy": -1e-12}}, "branch_attrs": {}}, {"name": "JX982225", "node_attrs": {"div": 0.0327082, "num_date": {"value": 2013.001, "inferred": true, "raw_value": "2013"}, "country": {"value": "China", "confidence": {"China": 1.0}, "entropy": -1e-12}}, "branch_attrs": {}}]}]}, {"name": "NODE_0001260", "node_attrs": {"div": 0.0292999, "num_date": {"value": 2006.641}, "confidence": {"value": 22}, "country": {"value": "China", "confidence": {"China": 1.0}, "entropy": 0.000117}}, "branch_attrs": {}, "children": [{"name": "NODE_0001265", "node_attrs": {"div": 0.0361386, "num_date": {"value": 2009.946}, "confidence": {"value": 97}, "country": {"value": "China", "confidence": {"China": 0.997, "Southkorea": 0.00201}, "entropy": 0.0224}}, "branch_attrs": {}, "children": [{"name": "KC823058", "node_attrs": {"div": 0.045891, "num_date": {"value": 2014.999, "inferred": true, "raw_value": "2014"}, "country": {"value": "China", "confidence": {"China": 1.0}, "entropy": -1e-12}}, "branch_attrs": {}}, {"name": "OP263055", "node_attrs": {"div": 0.0459047, "num_date": {"value": 2015.999, "inferred": true, "raw_value": "2015"}, "country": {"value": "China", "confidence": {"China": 1.0}, "entropy": -1e-12}}, "branch_attrs": {}}]}, {"name": "NODE_0001268", "node_attrs": {"div": 0.0298661, "num_date": {"value": 2006.784}, "confidence": {"value": 48}, "country": {"value": "China", "confidence": {"China": 1.0}, "entropy": 0.000125}}, "branch_attrs": {}, "children": [{"name": "MN482044", "node_attrs": {"div": 0.0338377, "num_date": {"value": 2007.999, "inferred": true, "raw_value": "2007"}, "country": {"value": "China", "confidence": {"China": 1.0}, "entropy": -1e-12}}, "branch_attrs": {}}, {"name": "NODE_0001272", "node_attrs": {"div": 0.0309997, "num_date": {"value": 2006.978}, "confidence": {"value": 100}, "country": {"value": "China", "confidence": {"China": 1.0}, "entropy": 0.00351}}, "branch_attrs": {}, "children": [{"name": "MF326372", "node_attrs": {"div": 0.0355488, "num_date": {"value": 2018.001, "inferred": true, "raw_value": "2018"}, "country": {"value": "China", "confidence": {"China": 1.0}, "entropy": -1e-12}}, "branch_attrs": {}}, {"name": "NODE_0001273", "node_attrs": {"div": 0.0332717, "num_date": {"value": 2007.337}, "confidence": {"value": 100}, "country": {"value": "China", "confidence": {"China": 1.0}, "entropy": 0.00367}}, "branch_attrs": {}, "children": [{"name": "PP927791", "node_attrs": {"div": 0.0355402, "num_date": {"value": 2019.001, "inferred": true, "raw_value": "2019"}, "country": {"value": "China", "confidence": {"China": 1.0}, "entropy": -1e-12}}, "branch_attrs": {}}, {"name": "NODE_0001274", "node_attrs": {"div": 0.0349816, "num_date": {"value": 2007.543}, "confidence": {"value": 100}, "country": {"value": "China", "confidence": {"China": 1.0}, "entropy": 0.000483}}, "branch_attrs": {}, "children": [{"name": "MN482042", "node_attrs": {"div": 0.0355444, "num_date": {"value": 2007.914, "inferred": true, "raw_value": "2007"}, "country": {"value": "China", "confidence": {"China": 1.0}, "entropy": -1e-12}}, "branch_attrs": {}}, {"name": "MN482050", "node_attrs": {"div": 0.0383891, "num_date": {"value": 2007.999, "inferred": true, "raw_value": "2007"}, "country": {"value": "China", "confidence": {"China": 1.0}, "entropy": -1e-12}}, "branch_attrs": {}}]}]}]}, {"name": "NODE_0000261", "node_attrs": {"div": 0.0298661, "num_date": {"value": 2008.98}, "country": {"value": "China", "confidence": {"China": 0.999}, "entropy": 0.0049}}, "branch_attrs": {}, "children": [{"name": "NODE_0001280", "node_attrs": {"div": 0.0304307, "num_date": {"value": 2009.44}, "confidence": {"value": 75}, "country": {"value": "China", "confidence": {"China": 0.999}, "entropy": 0.00633}}, "branch_attrs": {}, "children": [{"name": "NODE_0001281", "node_attrs": {"div": 0.0321341, "num_date": {"value": 2015.983}, "confidence": {"value": 77}, "country": {"value": "China", "confidence": {"China": 0.998, "Southkorea": 0.00162}, "entropy": 0.0185}}, "branch_attrs": {}, "children": [{"name": "MH920585", "node_attrs": {"div": 0.0349728, "num_date": {"value": 2022.001, "inferred": true, "raw_value": "2022"}, "country": {"value": "China", "confidence": {"China": 1.0}, "entropy": -1e-12}}, "branch_attrs": {}}, {"name": "MH492006", "node_attrs": {"div": 0.0344059, "num_date": {"value": 2018.001, "inferred": true, "raw_value": "2018"}, "country": {"value": "China", "confidence": {"China": 1.0}, "entropy": -1e-12}}, "branch_attrs": {}}]}, {"name": "NODE_0001282", "node_attrs": {"div": 0.0338514, "num_date": {"value": 2010.995}, "confidence": {"value": 99}, "country": {"value": "China", "confidence": {"China": 0.999}, "entropy": 0.00838}}, "branch_attrs": {}, "children": [{"name": "NODE_0001283", "node_attrs": {"div": 0.0401098, "num_date": {"value": 2016.982}, "confidence": {"value": 100}, "country": {"value": "China", "confidence": {"China": 1.0}, "entropy": 0.00407}}, "branch_attrs": {}, "children": [{"name": "MH055411", "node_attrs": {"div": 0.0463624, "num_date": {"value": 2018.999, "inferred": true, "raw_value": "2018"}, "country": {"value": "China", "confidence": {"China": 1.0}, "entropy": -1e-12}}, "branch_attrs": {}}, {"name": "MH055412", "node_attrs": {"div": 0.0401123, "num_date": {"value": 2018.001, "inferred": true, "raw_value": "2018"}, "country": {"value": "China", "confidence": {"China": 1.0}, "entropy": -1e-12}}, "branch_attrs": {}}]}, {"name": "NODE_0001284", "node_attrs": {"div": 0.0401309, "num_date": {"value": 2013.239}, "confidence": {"value": 100}, "country": {"value": "China", "confidence": {"China": 1.0}, "entropy": 0.0028}}, "branch_attrs": {}, "children": [{"name": "KC800636", "node_attrs": {"div": 0.0441132, "num_date": {"value": 2014.999, "inferred": true, "raw_value": "2014"}, "country": {"value": "China", "confidence": {"China": 1.0}, "entropy": -1e-12}}, "branch_attrs": {}}, {"name": "NODE_0001285", "node_attrs": {"div": 0.0429679, "num_date": {"value": 2014.737}, "confidence": {"value": 100}, "country": {"value": "China", "confidence": {"China": 1.0}, "entropy": 0.000559}}, "branch_attrs": {}, "children": [{"name": "KC800634", "node_attrs": {"div": 0.0435335, "num_date": {"value": 2014.999, "inferred": true, "raw_value": "2014"}, "country": {"value": "China", "confidence": {"China": 1.0}, "entropy": -1e-12}}, "branch_attrs": {}}, {"name": "KC800635", "node_attrs": {"div": 0.0429705, "num_date": {"value": 2014.737, "inferred": true, "raw_value": "2014"}, "country": {"value": "China", "confidence": {"China": 1.0}, "entropy": -1e-12}}, "branch_attrs": {}}]}]}]}]}, {"name": "NODE_0000277", "node_attrs": {"div": 0.0298661, "num_date": {"value": 2012.981}, "country": {"value": "China", "confidence": {"China": 1.0}, "entropy": 0.0044}}, "branch_attrs": {}, "children": [{"name": "ON012606", "node_attrs": {"div": 0.0327011, "num_date": {"value": 2016.001, "inferred": true, "raw_value": "2016"}, "country": {"value": "China", "confidence": {"China": 1.0}, "entropy": -1e-12}}, "branch_attrs": {}}, {"name": "NODE_0000286", "node_attrs": {"div": 0.0298661, "num_date": {"value": 2012.981}, "country": {"value": "China", "confidence": {"China": 1.0}, "entropy": 0.00239}}, "branch_attrs": {}, "children": [{"name": "KX352158", "node_attrs": {"div": 0.0327008, "num_date": {"value": 2017.001, "inferred": true, "raw_value": "2017"}, "country": {"value": "China", "confidence": {"China": 1.0}, "entropy": -1e-12}}, "branch_attrs": {}}, {"name": "NODE_0001276", "node_attrs": {"div": 0.0309984, "num_date": {"value": 2013.97}, "confidence": {"value": 78}, "country": {"value": "China", "confidence": {"China": 1.0}, "entropy": 0.001}}, "branch_attrs": {}, "children": [{"name": "NODE_0001277", "node_attrs": {"div": 0.0327029, "num_date": {"value": 2015.665}, "confidence": {"value": 100}, "country": {"value": "China", "confidence": {"China": 1.0}, "entropy": 0.00104}}, "branch_attrs": {}, "children": [{"name": "KT284889", "node_attrs": {"div": 0.0332681, "num_date": {"value": 2016.079, "inferred": true, "raw_value": "2016"}, "country": {"value": "China", "confidence": {"China": 1.0}, "entropy": -1e-12}}, "branch_attrs": {}}, {"name": "KY659550", "node_attrs": {"div": 0.0349707, "num_date": {"value": 2017.355, "inferred": true, "raw_value": "2017"}, "country": {"value": "China", "confidence": {"China": 1.0}, "entropy": -1e-12}}, "branch_attrs": {}}]}, {"name": "NODE_0001278", "node_attrs": {"div": 0.0321328, "num_date": {"value": 2014.915}, "confidence": {"value": 100}, "country": {"value": "China", "confidence": {"China": 1.0}, "entropy": 0.00054}}, "branch_attrs": {}, "children": [{"name": "KX960930", "node_attrs": {"div": 0.0355402, "num_date": {"value": 2018.001, "inferred": true, "raw_value": "2018"}, "country": {"value": "China", "confidence": {"China": 1.0}, "entropy": -1e-12}}, "branch_attrs": {}}, {"name": "KX929003", "node_attrs": {"div": 0.0349672, "num_date": {"value": 2017.05, "inferred": true, "raw_value": "2017"}, "country": {"value": "China", "confidence": {"China": 1.0}, "entropy": -1e-12}}, "branch_attrs": {}}, {"name": "KX929002", "node_attrs": {"div": 0.0378142, "num_date": {"value": 2017.999, "inferred": true, "raw_value": "2017"}, "country": {"value": "China", "confidence": {"China": 1.0}, "entropy": -1e-12}}, "branch_attrs": {}}]}]}]}]}]}]}, {"name": "NODE_0000291", "node_attrs": {"div": 0.0292999, "num_date": {"value": 2007.391}, "country": {"value": "China", "confidence": {"China": 1.0}, "entropy": 0.00136}}, "branch_attrs": {}, "children": [{"name": "NODE_0001266", "node_attrs": {"div": 0.0309915, "num_date": {"value": 2009.692}, "confidence": {"value": 99}, "country": {"value": "China", "confidence": {"China": 0.998, "Southkorea": 0.00108}, "entropy": 0.0128}}, "branch_attrs": {}, "children": [{"name": "OR533462", "node_attrs": {"div": 0.0361202, "num_date": {"value": 2012.999, "inferred": true, "raw_value": "2012"}, "country": {"value": "China", "confidence": {"China": 1.0}, "entropy": -1e-12}}, "branch_attrs": {}}, {"name": "NODE_0001267", "node_attrs": {"div": 0.0348021, "num_date": {"value": 2015.806}, "confidence": {"value": 100}, "country": {"value": "China", "confidence": {"China": 0.999}, "entropy": 0.00986}}, "branch_attrs": {}, "children": [{"name": "KY940527", "node_attrs": {"div": 0.0381676, "num_date": {"value": 2018.358, "inferred": true, "raw_value": "2018"}, "country": {"value": "China", "confidence": {"China": 1.0}, "entropy": -1e-12}}, "branch_attrs": {}}, {"name": "KY940529", "node_attrs": {"div": 0.036733, "num_date": {"value": 2018.001, "inferred": true, "raw_value": "2018"}, "country": {"value": "China", "confidence": {"China": 1.0}, "entropy": -1e-12}}, "branch_attrs": {}}]}]}, {"name": "NODE_0000296", "node_attrs": {"div": 0.0292999, "num_date": {"value": 2007.391}, "country": {"value": "China", "confidence": {"China": 1.0}, "entropy": 0.00243}}, "branch_attrs": {}, "children": [{"name": "NODE_0001263", "node_attrs": {"div": 0.0304354, "num_date": {"value": 2013.019}, "confidence": {"value": 96}, "country": {"value": "China", "confidence": {"China": 0.999, "Southkorea": 0.00102}, "entropy": 0.0123}}, "branch_attrs": {}, "children": [{"name": "KJ680365", "node_attrs": {"div": 0.0332714, "num_date": {"value": 2015.112, "inferred": true, "raw_value": "2015"}, "country": {"value": "China", "confidence": {"China": 1.0}, "entropy": -1e-12}}, "branch_attrs": {}}, {"name": "KX929019", "node_attrs": {"div": 0.032706, "num_date": {"value": 2017.001, "inferred": true, "raw_value": "2017"}, "country": {"value": "China", "confidence": {"China": 1.0}, "entropy": -1e-12}}, "branch_attrs": {}}]}, {"name": "NODE_0001286", "node_attrs": {"div": 0.0298667, "num_date": {"value": 2007.648}, "confidence": {"value": 24}, "country": {"value": "China", "confidence": {"China": 1.0}, "entropy": 0.00252}}, "branch_attrs": {}, "children": [{"name": "NODE_0001287", "node_attrs": {"div": 0.0309982, "num_date": {"value": 2014.982}, "confidence": {"value": 71}, "country": {"value": "China", "confidence": {"China": 0.999}, "entropy": 0.0105}}, "branch_attrs": {}, "children": [{"name": "MH920589", "node_attrs": {"div": 0.0349745, "num_date": {"value": 2021.001, "inferred": true, "raw_value": "2021"}, "country": {"value": "China", "confidence": {"China": 1.0}, "entropy": -1e-12}}, "branch_attrs": {}}, {"name": "NODE_0001288", "node_attrs": {"div": 0.0321322, "num_date": {"value": 2015.926}, "confidence": {"value": 68}, "country": {"value": "China", "confidence": {"China": 1.0}, "entropy": 0.00019}}, "branch_attrs": {}, "children": [{"name": "OP374033", "node_attrs": {"div": 0.0383845, "num_date": {"value": 2020.811, "inferred": true, "raw_value": "2020"}, "country": {"value": "China", "confidence": {"China": 1.0}, "entropy": -1e-12}}, "branch_attrs": {}}, {"name": "OP189294", "node_attrs": {"div": 0.0344009, "num_date": {"value": 2017.617, "inferred": true, "raw_value": "2017"}, "country": {"value": "China", "confidence": {"China": 1.0}, "entropy": -1e-12}}, "branch_attrs": {}}, {"name": "NODE_0000301", "node_attrs": {"div": 0.0321322, "num_date": {"value": 2017.606}, "country": {"value": "China", "confidence": {"China": 1.0}, "entropy": 0.000846}}, "branch_attrs": {}, "children": [{"name": "MH663459", "node_attrs": {"div": 0.0321347, "num_date": {"value": 2019.001, "inferred": true, "raw_value": "2019"}, "country": {"value": "China", "confidence": {"China": 1.0}, "entropy": -1e-12}}, "branch_attrs": {}}, {"name": "NODE_0001292", "node_attrs": {"div": 0.0326981, "num_date": {"value": 2017.99}, "confidence": {"value": 100}, "country": {"value": "China", "confidence": {"China": 1.0}, "entropy": 2.5e-05}}, "branch_attrs": {}, "children": [{"name": "MZ593763", "node_attrs": {"div": 0.0343971, "num_date": {"value": 2018.999, "inferred": true, "raw_value": "2018"}, "country": {"value": "China", "confidence": {"China": 1.0}, "entropy": -1e-12}}, "branch_attrs": {}}, {"name": "MZ593758", "node_attrs": {"div": 0.0327006, "num_date": {"value": 2018.001, "inferred": true, "raw_value": "2018"}, "country": {"value": "China", "confidence": {"China": 1.0}, "entropy": -1e-12}}, "branch_attrs": {}}, {"name": "MZ593762", "node_attrs": {"div": 0.0332639, "num_date": {"value": 2018.419, "inferred": true, "raw_value": "2018"}, "country": {"value": "China", "confidence": {"China": 1.0}, "entropy": -1e-12}}, "branch_attrs": {}}]}]}, {"name": "NODE_0001294", "node_attrs": {"div": 0.0383882, "num_date": {"value": 2018.568}, "confidence": {"value": 100}, "country": {"value": "China", "confidence": {"China": 1.0}, "entropy": 0.000821}}, "branch_attrs": {}, "children": [{"name": "ON862552", "node_attrs": {"div": 0.0389536, "num_date": {"value": 2019.029, "inferred": true, "raw_value": "2019"}, "country": {"value": "China", "confidence": {"China": 1.0}, "entropy": -1e-12}}, "branch_attrs": {}}, {"name": "NODE_0001295", "node_attrs": {"div": 0.0389541, "num_date": {"value": 2018.806}, "confidence": {"value": 100}, "country": {"value": "China", "confidence": {"China": 1.0}, "entropy": 0.000324}}, "branch_attrs": {}, "children": [{"name": "ON862549", "node_attrs": {"div": 0.0389561, "num_date": {"value": 2019.001, "inferred": true, "raw_value": "2019"}, "country": {"value": "China", "confidence": {"China": 1.0}, "entropy": -1e-12}}, "branch_attrs": {}}, {"name": "NODE_0001296", "node_attrs": {"div": 0.0395198, "num_date": {"value": 2018.964}, "confidence": {"value": 100}, "country": {"value": "China", "confidence": {"China": 1.0}, "entropy": 2.34e-05}}, "branch_attrs": {}, "children": [{"name": "ON862551", "node_attrs": {"div": 0.0429264, "num_date": {"value": 2019.999, "inferred": true, "raw_value": "2019"}, "country": {"value": "China", "confidence": {"China": 1.0}, "entropy": -1e-12}}, "branch_attrs": {}}, {"name": "ON862550", "node_attrs": {"div": 0.0395223, "num_date": {"value": 2019.001, "inferred": true, "raw_value": "2019"}, "country": {"value": "China", "confidence": {"China": 1.0}, "entropy": -1e-12}}, "branch_attrs": {}}, {"name": "ON862553", "node_attrs": {"div": 0.0400855, "num_date": {"value": 2019.4, "inferred": true, "raw_value": "2019"}, "country": {"value": "China", "confidence": {"China": 1.0}, "entropy": -1e-12}}, "branch_attrs": {}}]}]}]}]}]}, {"name": "NODE_0001298", "node_attrs": {"div": 0.0304326, "num_date": {"value": 2007.817}, "confidence": {"value": 36}, "country": {"value": "China", "confidence": {"China": 1.0}, "entropy": 0.000316}}, "branch_attrs": {}, "children": [{"name": "NODE_0001305", "node_attrs": {"div": 0.0344052, "num_date": {"value": 2008.995}, "confidence": {"value": 100}, "country": {"value": "China", "confidence": {"China": 1.0}, "entropy": 0.00047}}, "branch_attrs": {}, "children": [{"name": "MT185108", "node_attrs": {"div": 0.0344081, "num_date": {"value": 2008.995, "inferred": true, "raw_value": "2008"}, "country": {"value": "China", "confidence": {"China": 1.0}, "entropy": -1e-12}}, "branch_attrs": {}}, {"name": "MT302526", "node_attrs": {"div": 0.034971, "num_date": {"value": 2010.001, "inferred": true, "raw_value": "2010"}, "country": {"value": "China", "confidence": {"China": 1.0}, "entropy": -1e-12}}, "branch_attrs": {}}]}, {"name": "NODE_0001311", "node_attrs": {"div": 0.0305691, "num_date": {"value": 2007.848}, "confidence": {"value": 51}, "country": {"value": "China", "confidence": {"China": 1.0}, "entropy": 0.00263}}, "branch_attrs": {}, "children": [{"name": "KP112485", "node_attrs": {"div": 0.0321566, "num_date": {"value": 2016.001, "inferred": true, "raw_value": "2016"}, "country": {"value": "China", "confidence": {"China": 1.0}, "entropy": -1e-12}}, "branch_attrs": {}}, {"name": "OR542949", "node_attrs": {"div": 0.0373779, "num_date": {"value": 2008.999, "inferred": true, "raw_value": "2008"}, "country": {"value": "China", "confidence": {"China": 1.0}, "entropy": -1e-12}}, "branch_attrs": {}}]}, {"name": "NODE_0000309", "node_attrs": {"div": 0.0304326, "num_date": {"value": 2013.606}, "country": {"value": "China", "confidence": {"China": 1.0}, "entropy": 0.00222}}, "branch_attrs": {}, "children": [{"name": "NODE_0001302", "node_attrs": {"div": 0.0309915, "num_date": {"value": 2013.95}, "confidence": {"value": 98}, "country": {"value": "China", "confidence": {"China": 1.0}, "entropy": 0.00243}}, "branch_attrs": {}, "children": [{"name": "OR537639", "node_attrs": {"div": 0.0338364, "num_date": {"value": 2015.999, "inferred": true, "raw_value": "2015"}, "country": {"value": "China", "confidence": {"China": 1.0}, "entropy": -1e-12}}, "branch_attrs": {}}, {"name": "KT200370", "node_attrs": {"div": 0.0349749, "num_date": {"value": 2016.863, "inferred": true, "raw_value": "2016"}, "country": {"value": "China", "confidence": {"China": 1.0}, "entropy": -1e-12}}, "branch_attrs": {}}]}, {"name": "NODE_0000311", "node_attrs": {"div": 0.0304326, "num_date": {"value": 2013.962}, "country": {"value": "China", "confidence": {"China": 1.0}, "entropy": 0.00089}}, "branch_attrs": {}, "children": [{"name": "NODE_0001299", "node_attrs": {"div": 0.0321325, "num_date": {"value": 2015.663}, "confidence": {"value": 97}, "country": {"value": "China", "confidence": {"China": 1.0}, "entropy": 0.0028}}, "branch_attrs": {}, "children": [{"name": "KX352157", "node_attrs": {"div": 0.0332674, "num_date": {"value": 2017.001, "inferred": true, "raw_value": "2017"}, "country": {"value": "China", "confidence": {"China": 1.0}, "entropy": -1e-12}}, "branch_attrs": {}}, {"name": "KY940532", "node_attrs": {"div": 0.0378185, "num_date": {"value": 2018.999, "inferred": true, "raw_value": "2018"}, "country": {"value": "China", "confidence": {"China": 1.0}, "entropy": -1e-12}}, "branch_attrs": {}}]}, {"name": "NODE_0000315", "node_attrs": {"div": 0.0304326, "num_date": {"value": 2013.975}, "country": {"value": "China", "confidence": {"China": 1.0}, "entropy": 0.00047}}, "branch_attrs": {}, "children": [{"name": "MZ995487", "node_attrs": {"div": 0.0315657, "num_date": {"value": 2015.001, "inferred": true, "raw_value": "2015"}, "country": {"value": "China", "confidence": {"China": 1.0}, "entropy": -1e-12}}, "branch_attrs": {}}, {"name": "NODE_0000316", "node_attrs": {"div": 0.0304326, "num_date": {"value": 2013.975}, "country": {"value": "China", "confidence": {"China": 1.0}, "entropy": 0.00115}}, "branch_attrs": {}, "children": [{"name": "NODE_0001313", "node_attrs": {"div": 0.0309988, "num_date": {"value": 2014.372}, "confidence": {"value": 79}, "country": {"value": "China", "confidence": {"China": 1.0}, "entropy": 0.00147}}, "branch_attrs": {}, "children": [{"name": "MW561998", "node_attrs": {"div": 0.0327006, "num_date": {"value": 2014.999, "inferred": true, "raw_value": "2014"}, "country": {"value": "China", "confidence": {"China": 1.0}, "entropy": -1e-12}}, "branch_attrs": {}}, {"name": "NODE_0000318", "node_attrs": {"div": 0.0309988, "num_date": {"value": 2018.914}, "country": {"value": "China", "confidence": {"China": 1.0}, "entropy": 0.00392}}, "branch_attrs": {}, "children": [{"name": "MZ615667", "node_attrs": {"div": 0.0315651, "num_date": {"value": 2021.001, "inferred": true, "raw_value": "2021"}, "country": {"value": "China", "confidence": {"China": 1.0}, "entropy": -1e-12}}, "branch_attrs": {}}, {"name": "NODE_0001315", "node_attrs": {"div": 0.0315637, "num_date": {"value": 2019.986}, "confidence": {"value": 100}, "country": {"value": "China", "confidence": {"China": 1.0}, "entropy": 0.00184}}, "branch_attrs": {}, "children": [{"name": "MK347370", "node_attrs": {"div": 0.0326977, "num_date": {"value": 2021.001, "inferred": true, "raw_value": "2021"}, "country": {"value": "China", "confidence": {"China": 1.0}, "entropy": -1e-12}}, "branch_attrs": {}}, {"name": "OR480431", "node_attrs": {"div": 0.0349714, "num_date": {"value": 2023.001, "inferred": true, "raw_value": "2023"}, "country": {"value": "China", "confidence": {"China": 1.0}, "entropy": -1e-12}}, "branch_attrs": {}}]}]}]}, {"name": "NODE_0000324", "node_attrs": {"div": 0.0304326, "num_date": {"value": 2016.959}, "country": {"value": "China", "confidence": {"China": 1.0}, "entropy": 0.00138}}, "branch_attrs": {}, "children": [{"name": "MF589538", "node_attrs": {"div": 0.0321316, "num_date": {"value": 2018.248, "inferred": true, "raw_value": "2018"}, "country": {"value": "China", "confidence": {"China": 1.0}, "entropy": -1e-12}}, "branch_attrs": {}}, {"name": "NODE_0000329", "node_attrs": {"div": 0.0304326, "num_date": {"value": 2016.982}, "country": {"value": "China", "confidence": {"China": 1.0}, "entropy": 0.000475}}, "branch_attrs": {}, "children": [{"name": "ON862559", "node_attrs": {"div": 0.0304351, "num_date": {"value": 2018.001, "inferred": true, "raw_value": "2018"}, "country": {"value": "China", "confidence": {"China": 1.0}, "entropy": -1e-12}}, "branch_attrs": {}}, {"name": "NODE_0001306", "node_attrs": {"div": 0.0309987, "num_date": {"value": 2017.938}, "confidence": {"value": 100}, "country": {"value": "China", "confidence": {"China": 1.0}, "entropy": 1.42e-06}}, "branch_attrs": {}, "children": [{"name": "ON862558", "node_attrs": {"div": 0.0315642, "num_date": {"value": 2018.367, "inferred": true, "raw_value": "2018"}, "country": {"value": "China", "confidence": {"China": 1.0}, "entropy": -1e-12}}, "branch_attrs": {}}, {"name": "ON862554", "node_attrs": {"div": 0.0310012, "num_date": {"value": 2018.001, "inferred": true, "raw_value": "2018"}, "country": {"value": "China", "confidence": {"China": 1.0}, "entropy": -1e-12}}, "branch_attrs": {}}, {"name": "ON862560", "node_attrs": {"div": 0.0315646, "num_date": {"value": 2018.367, "inferred": true, "raw_value": "2018"}, "country": {"value": "China", "confidence": {"China": 1.0}, "entropy": -1e-12}}, "branch_attrs": {}}, {"name": "ON862557", "node_attrs": {"div": 0.0315646, "num_date": {"value": 2018.367, "inferred": true, "raw_value": "2018"}, "country": {"value": "China", "confidence": {"China": 1.0}, "entropy": -1e-12}}, "branch_attrs": {}}]}]}]}]}]}]}]}]}]}]}]}]}, {"name": "NODE_0001321", "node_attrs": {"div": 0.0298592, "num_date": {"value": 2006.78}, "confidence": {"value": 26}, "country": {"value": "China", "confidence": {"China": 1.0}, "entropy": 0.0039}}, "branch_attrs": {}, "children": [{"name": "MK347366", "node_attrs": {"div": 0.0321286, "num_date": {"value": 2021.001, "inferred": true, "raw_value": "2021"}, "country": {"value": "China", "confidence": {"China": 1.0}, "entropy": -1e-12}}, "branch_attrs": {}}, {"name": "NODE_0001322", "node_attrs": {"div": 0.0304216, "num_date": {"value": 2006.91}, "confidence": {"value": 42}, "country": {"value": "China", "confidence": {"China": 1.0}, "entropy": 0.00317}}, "branch_attrs": {}, "children": [{"name": "KX068221", "node_attrs": {"div": 0.0304236, "num_date": {"value": 2016.001, "inferred": true, "raw_value": "2016"}, "country": {"value": "China", "confidence": {"China": 1.0}, "entropy": -1e-12}}, "branch_attrs": {}}, {"name": "NODE_0001323", "node_attrs": {"div": 0.0309841, "num_date": {"value": 2006.99}, "confidence": {"value": 54}, "country": {"value": "China", "confidence": {"China": 1.0}, "entropy": 9.14e-08}}, "branch_attrs": {}, "children": [{"name": "MN482053", "node_attrs": {"div": 0.0326832, "num_date": {"value": 2007.999, "inferred": true, "raw_value": "2007"}, "country": {"value": "China", "confidence": {"China": 1.0}, "entropy": -1e-12}}, "branch_attrs": {}}, {"name": "NODE_0001325", "node_attrs": {"div": 0.0315465, "num_date": {"value": 2007.139}, "confidence": {"value": 77}, "country": {"value": "China", "confidence": {"China": 1.0}, "entropy": 0.00133}}, "branch_attrs": {}, "children": [{"name": "MN482039", "node_attrs": {"div": 0.0366555, "num_date": {"value": 2007.999, "inferred": true, "raw_value": "2007"}, "country": {"value": "China", "confidence": {"China": 1.0}, "entropy": -1e-12}}, "branch_attrs": {}}, {"name": "JQ806749", "node_attrs": {"div": 0.0315491, "num_date": {"value": 2012.001, "inferred": true, "raw_value": "2012"}, "country": {"value": "China", "confidence": {"China": 1.0}, "entropy": -1e-12}}, "branch_attrs": {}}]}, {"name": "NODE_0001353", "node_attrs": {"div": 0.0343924, "num_date": {"value": 2008.548}, "confidence": {"value": 100}, "country": {"value": "China", "confidence": {"China": 1.0}, "entropy": 0.000813}}, "branch_attrs": {}, "children": [{"name": "MT185106", "node_attrs": {"div": 0.0355255, "num_date": {"value": 2008.999, "inferred": true, "raw_value": "2008"}, "country": {"value": "China", "confidence": {"China": 1.0}, "entropy": -1e-12}}, "branch_attrs": {}}, {"name": "MT302516", "node_attrs": {"div": 0.0355276, "num_date": {"value": 2010.001, "inferred": true, "raw_value": "2010"}, "country": {"value": "China", "confidence": {"China": 1.0}, "entropy": -1e-12}}, "branch_attrs": {}}]}, {"name": "NODE_0001358", "node_attrs": {"div": 0.0315502, "num_date": {"value": 2007.188}, "confidence": {"value": 62}, "country": {"value": "China", "confidence": {"China": 1.0}, "entropy": 0.00106}}, "branch_attrs": {}, "children": [{"name": "KM360057", "node_attrs": {"div": 0.0424155, "num_date": {"value": 2015.134, "inferred": true, "raw_value": "2015"}, "country": {"value": "China", "confidence": {"China": 1.0}, "entropy": -1e-12}}, "branch_attrs": {}}, {"name": "MN482040", "node_attrs": {"div": 0.0355205, "num_date": {"value": 2007.999, "inferred": true, "raw_value": "2007"}, "country": {"value": "China", "confidence": {"China": 1.0}, "entropy": -1e-12}}, "branch_attrs": {}}, {"name": "NODE_0000338", "node_attrs": {"div": 0.0315502, "num_date": {"value": 2017.933}, "country": {"value": "China", "confidence": {"China": 0.996, "Southkorea": 0.00291, "Vietnam": 0.00128}, "entropy": 0.0314}}, "branch_attrs": {}, "children": [{"name": "OR567242", "node_attrs": {"div": 0.0343851, "num_date": {"value": 2023.001, "inferred": true, "raw_value": "2023"}, "country": {"value": "China", "confidence": {"China": 1.0}, "entropy": -1e-12}}, "branch_attrs": {}}, {"name": "MZ615673", "node_attrs": {"div": 0.0326807, "num_date": {"value": 2021.001, "inferred": true, "raw_value": "2021"}, "country": {"value": "China", "confidence": {"China": 1.0}, "entropy": -1e-12}}, "branch_attrs": {}}]}]}, {"name": "NODE_0001370", "node_attrs": {"div": 0.0321176, "num_date": {"value": 2007.952}, "confidence": {"value": 91}, "country": {"value": "China", "confidence": {"China": 1.0}, "entropy": 0.00111}}, "branch_attrs": {}, "children": [{"name": "NODE_0001373", "node_attrs": {"div": 0.0338182, "num_date": {"value": 2008.729}, "confidence": {"value": 100}, "country": {"value": "China", "confidence": {"China": 1.0}, "entropy": 0.000338}}, "branch_attrs": {}, "children": [{"name": "MT185109", "node_attrs": {"div": 0.0338208, "num_date": {"value": 2008.729, "inferred": true, "raw_value": "2008"}, "country": {"value": "China", "confidence": {"China": 1.0}, "entropy": -1e-12}}, "branch_attrs": {}}, {"name": "MT185110", "node_attrs": {"div": 0.0343845, "num_date": {"value": 2008.999, "inferred": true, "raw_value": "2008"}, "country": {"value": "China", "confidence": {"China": 1.0}, "entropy": -1e-12}}, "branch_attrs": {}}]}, {"name": "NODE_0000342", "node_attrs": {"div": 0.0321176, "num_date": {"value": 2010.99}, "country": {"value": "China", "confidence": {"China": 1.0}, "entropy": 0.0041}}, "branch_attrs": {}, "children": [{"name": "JF928003", "node_attrs": {"div": 0.0338168, "num_date": {"value": 2011.999, "inferred": true, "raw_value": "2011"}, "country": {"value": "China", "confidence": {"China": 1.0}, "entropy": -1e-12}}, "branch_attrs": {}}, {"name": "NODE_0000343", "node_attrs": {"div": 0.0321176, "num_date": {"value": 2014.994}, "country": {"value": "China", "confidence": {"China": 1.0}, "entropy": 0.00122}}, "branch_attrs": {}, "children": [{"name": "KM880087", "node_attrs": {"div": 0.0332495, "num_date": {"value": 2015.821, "inferred": true, "raw_value": "2015"}, "country": {"value": "China", "confidence": {"China": 1.0}, "entropy": -1e-12}}, "branch_attrs": {}}, {"name": "NODE_0000346", "node_attrs": {"div": 0.0321176, "num_date": {"value": 2014.994}, "country": {"value": "China", "confidence": {"China": 1.0}, "entropy": 0.000439}}, "branch_attrs": {}, "children": [{"name": "KM880089", "node_attrs": {"div": 0.0332495, "num_date": {"value": 2015.821, "inferred": true, "raw_value": "2015"}, "country": {"value": "China", "confidence": {"China": 1.0}, "entropy": -1e-12}}, "branch_attrs": {}}, {"name": "NODE_0000349", "node_attrs": {"div": 0.0321176, "num_date": {"value": 2015.166}, "country": {"value": "China", "confidence": {"China": 1.0}, "entropy": 0.00161}}, "branch_attrs": {}, "children": [{"name": "KM880088", "node_attrs": {"div": 0.0326833, "num_date": {"value": 2015.579, "inferred": true, "raw_value": "2015"}, "country": {"value": "China", "confidence": {"China": 1.0}, "entropy": -1e-12}}, "branch_attrs": {}}, {"name": "NODE_0000353", "node_attrs": {"div": 0.0321176, "num_date": {"value": 2020.916}, "country": {"value": "China", "confidence": {"China": 0.999}, "entropy": 0.0073}}, "branch_attrs": {}, "children": [{"name": "MN052980", "node_attrs": {"div": 0.0338183, "num_date": {"value": 2023.001, "inferred": true, "raw_value": "2023"}, "country": {"value": "China", "confidence": {"China": 1.0}, "entropy": -1e-12}}, "branch_attrs": {}}, {"name": "MN052987", "node_attrs": {"div": 0.032683, "num_date": {"value": 2023.001, "inferred": true, "raw_value": "2023"}, "country": {"value": "China", "confidence": {"China": 1.0}, "entropy": -1e-12}}, "branch_attrs": {}}]}]}]}]}]}]}, {"name": "NODE_0000354", "node_attrs": {"div": 0.0309841, "num_date": {"value": 2008.962}, "country": {"value": "China", "confidence": {"China": 1.0}, "entropy": 0.001}}, "branch_attrs": {}, "children": [{"name": "NODE_0001339", "node_attrs": {"div": 0.0315502, "num_date": {"value": 2009.532}, "confidence": {"value": 34}, "country": {"value": "China", "confidence": {"China": 1.0}, "entropy": 0.00129}}, "branch_attrs": {}, "children": [{"name": "OR533476", "node_attrs": {"div": 0.0326826, "num_date": {"value": 2009.999, "inferred": true, "raw_value": "2009"}, "country": {"value": "China", "confidence": {"China": 1.0}, "entropy": -1e-12}}, "branch_attrs": {}}, {"name": "NODE_0000356", "node_attrs": {"div": 0.0315502, "num_date": {"value": 2013.53}, "country": {"value": "China", "confidence": {"China": 1.0}, "entropy": 0.00237}}, "branch_attrs": {}, "children": [{"name": "KF027495", "node_attrs": {"div": 0.0321167, "num_date": {"value": 2014.001, "inferred": true, "raw_value": "2014"}, "country": {"value": "China", "confidence": {"China": 1.0}, "entropy": -1e-12}}, "branch_attrs": {}}, {"name": "NODE_0001341", "node_attrs": {"div": 0.032116, "num_date": {"value": 2014.974}, "confidence": {"value": 62}, "country": {"value": "China", "confidence": {"China": 0.999}, "entropy": 0.00504}}, "branch_attrs": {}, "children": [{"name": "MK604513", "node_attrs": {"div": 0.0343845, "num_date": {"value": 2021.001, "inferred": true, "raw_value": "2021"}, "country": {"value": "China", "confidence": {"China": 1.0}, "entropy": -1e-12}}, "branch_attrs": {}}, {"name": "NODE_0001342", "node_attrs": {"div": 0.034384, "num_date": {"value": 2016.599}, "confidence": {"value": 100}, "country": {"value": "China", "confidence": {"China": 1.0}, "entropy": 0.000654}}, "branch_attrs": {}, "children": [{"name": "ON012607", "node_attrs": {"div": 0.0355159, "num_date": {"value": 2016.999, "inferred": true, "raw_value": "2016"}, "country": {"value": "China", "confidence": {"China": 1.0}, "entropy": -1e-12}}, "branch_attrs": {}}, {"name": "OP233007", "node_attrs": {"div": 0.0343866, "num_date": {"value": 2017.001, "inferred": true, "raw_value": "2017"}, "country": {"value": "China", "confidence": {"China": 1.0}, "entropy": -1e-12}}, "branch_attrs": {}}]}]}]}]}, {"name": "NODE_0000359", "node_attrs": {"div": 0.0309841, "num_date": {"value": 2009.976}, "country": {"value": "China", "confidence": {"China": 1.0}, "entropy": 0.00134}}, "branch_attrs": {}, "children": [{"name": "OR533437", "node_attrs": {"div": 0.0332518, "num_date": {"value": 2013.001, "inferred": true, "raw_value": "2013"}, "country": {"value": "China", "confidence": {"China": 1.0}, "entropy": -1e-12}}, "branch_attrs": {}}, {"name": "NODE_0000360", "node_attrs": {"div": 0.0309841, "num_date": {"value": 2009.982}, "country": {"value": "China", "confidence": {"China": 1.0}, "entropy": 0.00112}}, "branch_attrs": {}, "children": [{"name": "OR533431", "node_attrs": {"div": 0.0332506, "num_date": {"value": 2013.001, "inferred": true, "raw_value": "2013"}, "country": {"value": "China", "confidence": {"China": 1.0}, "entropy": -1e-12}}, "branch_attrs": {}}, {"name": "NODE_0000362", "node_attrs": {"div": 0.0309841, "num_date": {"value": 2009.989}, "country": {"value": "China", "confidence": {"China": 1.0}, "entropy": 0.000425}}, "branch_attrs": {}, "children": [{"name": "MT711855", "node_attrs": {"div": 0.0321162, "num_date": {"value": 2011.001, "inferred": true, "raw_value": "2011"}, "country": {"value": "China", "confidence": {"China": 1.0}, "entropy": -1e-12}}, "branch_attrs": {}}, {"name": "NODE_0000366", "node_attrs": {"div": 0.0309841, "num_date": {"value": 2009.989}, "country": {"value": "China", "confidence": {"China": 1.0}, "entropy": 0.000363}}, "branch_attrs": {}, "children": [{"name": "OR533473", "node_attrs": {"div": 0.0309866, "num_date": {"value": 2009.989, "inferred": true, "raw_value": "2009"}, "country": {"value": "China", "confidence": {"China": 1.0}, "entropy": -1e-12}}, "branch_attrs": {}}, {"name": "NODE_0000368", "node_attrs": {"div": 0.0309841, "num_date": {"value": 2009.989}, "country": {"value": "China", "confidence": {"China": 1.0}, "entropy": 0.00115}}, "branch_attrs": {}, "children": [{"name": "NODE_0001363", "node_attrs": {"div": 0.0315501, "num_date": {"value": 2010.406}, "confidence": {"value": 56}, "country": {"value": "China", "confidence": {"China": 1.0}, "entropy": 0.00146}}, "branch_attrs": {}, "children": [{"name": "MT302527", "node_attrs": {"div": 0.0332503, "num_date": {"value": 2010.999, "inferred": true, "raw_value": "2010"}, "country": {"value": "China", "confidence": {"China": 1.0}, "entropy": -1e-12}}, "branch_attrs": {}}, {"name": "NODE_0000370", "node_attrs": {"div": 0.0315501, "num_date": {"value": 2014.982}, "country": {"value": "China", "confidence": {"China": 1.0}, "entropy": 0.00284}}, "branch_attrs": {}, "children": [{"name": "NODE_0001369", "node_attrs": {"div": 0.0332498, "num_date": {"value": 2016.938}, "confidence": {"value": 100}, "country": {"value": "China", "confidence": {"China": 1.0}, "entropy": 0.000673}}, "branch_attrs": {}, "children": [{"name": "OP233008", "node_attrs": {"div": 0.0332524, "num_date": {"value": 2017.001, "inferred": true, "raw_value": "2017"}, "country": {"value": "China", "confidence": {"China": 1.0}, "entropy": -1e-12}}, "branch_attrs": {}}, {"name": "OP233015", "node_attrs": {"div": 0.0343825, "num_date": {"value": 2017.782, "inferred": true, "raw_value": "2017"}, "country": {"value": "China", "confidence": {"China": 1.0}, "entropy": -1e-12}}, "branch_attrs": {}}]}, {"name": "NODE_0000372", "node_attrs": {"div": 0.0315501, "num_date": {"value": 2014.994}, "country": {"value": "China", "confidence": {"China": 1.0}, "entropy": 0.000579}}, "branch_attrs": {}, "children": [{"name": "NODE_0000380", "node_attrs": {"div": 0.0315501, "num_date": {"value": 2014.994}, "country": {"value": "China", "confidence": {"China": 1.0}, "entropy": 0.0012}}, "branch_attrs": {}, "children": [{"name": "MG732825", "node_attrs": {"div": 0.0338171, "num_date": {"value": 2019.001, "inferred": true, "raw_value": "2019"}, "country": {"value": "China", "confidence": {"China": 1.0}, "entropy": -1e-12}}, "branch_attrs": {}}, {"name": "MZ995483", "node_attrs": {"div": 0.0315527, "num_date": {"value": 2015.001, "inferred": true, "raw_value": "2015"}, "country": {"value": "China", "confidence": {"China": 1.0}, "entropy": -1e-12}}, "branch_attrs": {}}]}, {"name": "NODE_0001366", "node_attrs": {"div": 0.0326827, "num_date": {"value": 2015.938}, "confidence": {"value": 100}, "country": {"value": "China", "confidence": {"China": 1.0}, "entropy": 2.21e-05}}, "branch_attrs": {}, "children": [{"name": "KT284886", "node_attrs": {"div": 0.0338157, "num_date": {"value": 2016.766, "inferred": true, "raw_value": "2016"}, "country": {"value": "China", "confidence": {"China": 1.0}, "entropy": -1e-12}}, "branch_attrs": {}}, {"name": "KT284887", "node_attrs": {"div": 0.0326852, "num_date": {"value": 2016.001, "inferred": true, "raw_value": "2016"}, "country": {"value": "China", "confidence": {"China": 1.0}, "entropy": -1e-12}}, "branch_attrs": {}}, {"name": "KT284888", "node_attrs": {"div": 0.0332488, "num_date": {"value": 2016.352, "inferred": true, "raw_value": "2016"}, "country": {"value": "China", "confidence": {"China": 1.0}, "entropy": -1e-12}}, "branch_attrs": {}}]}]}]}]}, {"name": "NODE_0000383", "node_attrs": {"div": 0.0309841, "num_date": {"value": 2012.994}, "country": {"value": "China", "confidence": {"China": 1.0}, "entropy": 0.00175}}, "branch_attrs": {}, "children": [{"name": "OR537663", "node_attrs": {"div": 0.0332509, "num_date": {"value": 2014.652, "inferred": true, "raw_value": "2014"}, "country": {"value": "China", "confidence": {"China": 1.0}, "entropy": -1e-12}}, "branch_attrs": {}}, {"name": "NODE_0000385", "node_attrs": {"div": 0.0309841, "num_date": {"value": 2012.994}, "country": {"value": "China", "confidence": {"China": 1.0}, "entropy": 0.000618}}, "branch_attrs": {}, "children": [{"name": "OR537686", "node_attrs": {"div": 0.0326831, "num_date": {"value": 2014.237, "inferred": true, "raw_value": "2014"}, "country": {"value": "China", "confidence": {"China": 1.0}, "entropy": -1e-12}}, "branch_attrs": {}}, {"name": "NODE_0000386", "node_attrs": {"div": 0.0309841, "num_date": {"value": 2013.603}, "country": {"value": "China", "confidence": {"China": 1.0}, "entropy": 0.00103}}, "branch_attrs": {}, "children": [{"name": "NODE_0001332", "node_attrs": {"div": 0.0326842, "num_date": {"value": 2015.944}, "confidence": {"value": 99}, "country": {"value": "China", "confidence": {"China": 0.999}, "entropy": 0.00833}}, "branch_attrs": {}, "children": [{"name": "PP927815", "node_attrs": {"div": 0.0343856, "num_date": {"value": 2019.001, "inferred": true, "raw_value": "2019"}, "country": {"value": "China", "confidence": {"China": 1.0}, "entropy": -1e-12}}, "branch_attrs": {}}, {"name": "PP927798", "node_attrs": {"div": 0.0378059, "num_date": {"value": 2019.887, "inferred": true, "raw_value": "2019"}, "country": {"value": "China", "confidence": {"China": 1.0}, "entropy": -1e-12}}, "branch_attrs": {}}]}, {"name": "NODE_0000388", "node_attrs": {"div": 0.0309841, "num_date": {"value": 2013.603}, "country": {"value": "China", "confidence": {"China": 1.0}, "entropy": 0.000607}}, "branch_attrs": {}, "children": [{"name": "NODE_0001337", "node_attrs": {"div": 0.031541, "num_date": {"value": 2014.371}, "confidence": {"value": 53}, "country": {"value": "China", "confidence": {"China": 1.0}, "entropy": 0.00383}}, "branch_attrs": {}, "children": [{"name": "OM288650", "node_attrs": {"div": 0.0355284, "num_date": {"value": 2018.001, "inferred": true, "raw_value": "2018"}, "country": {"value": "China", "confidence": {"China": 1.0}, "entropy": -1e-12}}, "branch_attrs": {}}, {"name": "MG786933", "node_attrs": {"div": 0.034959, "num_date": {"value": 2018.001, "inferred": true, "raw_value": "2018"}, "country": {"value": "China", "confidence": {"China": 1.0}, "entropy": -1e-12}}, "branch_attrs": {}}]}, {"name": "NODE_0000391", "node_attrs": {"div": 0.0309841, "num_date": {"value": 2013.603}, "country": {"value": "China", "confidence": {"China": 1.0}, "entropy": 0.000394}}, "branch_attrs": {}, "children": [{"name": "NODE_0001356", "node_attrs": {"div": 0.0315505, "num_date": {"value": 2013.802}, "confidence": {"value": 74}, "country": {"value": "China", "confidence": {"China": 1.0}, "entropy": 0.000459}}, "branch_attrs": {}, "children": [{"name": "JX982223", "node_attrs": {"div": 0.0321166, "num_date": {"value": 2013.999, "inferred": true, "raw_value": "2013"}, "country": {"value": "China", "confidence": {"China": 1.0}, "entropy": -1e-12}}, "branch_attrs": {}}, {"name": "NODE_0001357", "node_attrs": {"div": 0.0326831, "num_date": {"value": 2014.995}, "confidence": {"value": 100}, "country": {"value": "China", "confidence": {"China": 1.0}, "entropy": 0.00124}}, "branch_attrs": {}, "children": [{"name": "OM274021", "node_attrs": {"div": 0.0332491, "num_date": {"value": 2018.001, "inferred": true, "raw_value": "2018"}, "country": {"value": "China", "confidence": {"China": 1.0}, "entropy": -1e-12}}, "branch_attrs": {}}, {"name": "OR537676", "node_attrs": {"div": 0.0326856, "num_date": {"value": 2014.995, "inferred": true, "raw_value": "2014"}, "country": {"value": "China", "confidence": {"China": 1.0}, "entropy": -1e-12}}, "branch_attrs": {}}]}]}, {"name": "NODE_0000394", "node_attrs": {"div": 0.0309841, "num_date": {"value": 2013.971}, "country": {"value": "China", "confidence": {"China": 1.0}, "entropy": 0.00103}}, "branch_attrs": {}, "children": [{"name": "NODE_0001349", "node_attrs": {"div": 0.0338212, "num_date": {"value": 2016.938}, "confidence": {"value": 100}, "country": {"value": "China", "confidence": {"China": 1.0}, "entropy": 0.000888}}, "branch_attrs": {}, "children": [{"name": "KU756238", "node_attrs": {"div": 0.0338236, "num_date": {"value": 2017.001, "inferred": true, "raw_value": "2017"}, "country": {"value": "China", "confidence": {"China": 1.0}, "entropy": -1e-12}}, "branch_attrs": {}}, {"name": "KX298473", "node_attrs": {"div": 0.034955, "num_date": {"value": 2017.783, "inferred": true, "raw_value": "2017"}, "country": {"value": "China", "confidence": {"China": 1.0}, "entropy": -1e-12}}, "branch_attrs": {}}]}, {"name": "NODE_0000397", "node_attrs": {"div": 0.0309841, "num_date": {"value": 2013.971}, "country": {"value": "China", "confidence": {"China": 1.0}, "entropy": 0.000812}}, "branch_attrs": {}, "children": [{"name": "NODE_0001326", "node_attrs": {"div": 0.0315468, "num_date": {"value": 2014.28}, "confidence": {"value": 24}, "country": {"value": "China", "confidence": {"China": 1.0}, "entropy": 0.00098}}, "branch_attrs": {}, "children": [{"name": "NODE_0001327", "node_attrs": {"div": 0.0332361, "num_date": {"value": 2014.835}, "confidence": {"value": 100}, "country": {"value": "China", "confidence": {"China": 1.0}, "entropy": 0.000331}}, "branch_attrs": {}, "children": [{"name": "MW561983", "node_attrs": {"div": 0.0332388, "num_date": {"value": 2014.835, "inferred": true, "raw_value": "2014"}, "country": {"value": "China", "confidence": {"China": 1.0}, "entropy": -1e-12}}, "branch_attrs": {}}, {"name": "MW561985", "node_attrs": {"div": 0.033798, "num_date": {"value": 2014.999, "inferred": true, "raw_value": "2014"}, "country": {"value": "China", "confidence": {"China": 1.0}, "entropy": -1e-12}}, "branch_attrs": {}}]}, {"name": "NODE_0000402", "node_attrs": {"div": 0.0315468, "num_date": {"value": 2016.947}, "country": {"value": "China", "confidence": {"China": 1.0}, "entropy": 0.0031}}, "branch_attrs": {}, "children": [{"name": "OP113847", "node_attrs": {"div": 0.0332461, "num_date": {"value": 2020.001, "inferred": true, "raw_value": "2020"}, "country": {"value": "China", "confidence": {"China": 1.0}, "entropy": -1e-12}}, "branch_attrs": {}}, {"name": "NODE_0001329", "node_attrs": {"div": 0.0326793, "num_date": {"value": 2017.96}, "confidence": {"value": 100}, "country": {"value": "China", "confidence": {"China": 1.0}, "entropy": 0.0007}}, "branch_attrs": {}, "children": [{"name": "MH922989", "node_attrs": {"div": 0.0332452, "num_date": {"value": 2019.001, "inferred": true, "raw_value": "2019"}, "country": {"value": "China", "confidence": {"China": 1.0}, "entropy": -1e-12}}, "branch_attrs": {}}, {"name": "MH922993", "node_attrs": {"div": 0.033812, "num_date": {"value": 2019.001, "inferred": true, "raw_value": "2019"}, "country": {"value": "China", "confidence": {"China": 1.0}, "entropy": -1e-12}}, "branch_attrs": {}}]}]}]}, {"name": "NODE_0000405", "node_attrs": {"div": 0.0309841, "num_date": {"value": 2015.763}, "country": {"value": "China", "confidence": {"China": 1.0}, "entropy": 0.00202}}, "branch_attrs": {}, "children": [{"name": "NODE_0001354", "node_attrs": {"div": 0.0332564, "num_date": {"value": 2018.925}, "confidence": {"value": 100}, "country": {"value": "China", "confidence": {"China": 1.0}, "entropy": 0.00228}}, "branch_attrs": {}, "children": [{"name": "MH465400", "node_attrs": {"div": 0.033822, "num_date": {"value": 2020.001, "inferred": true, "raw_value": "2020"}, "country": {"value": "China", "confidence": {"China": 1.0}, "entropy": -1e-12}}, "branch_attrs": {}}, {"name": "MH465401", "node_attrs": {"div": 0.0355284, "num_date": {"value": 2020.7, "inferred": true, "raw_value": "2020"}, "country": {"value": "China", "confidence": {"China": 1.0}, "entropy": -1e-12}}, "branch_attrs": {}}]}, {"name": "NODE_0000409", "node_attrs": {"div": 0.0309841, "num_date": {"value": 2015.763}, "country": {"value": "China", "confidence": {"China": 1.0}, "entropy": 0.000565}}, "branch_attrs": {}, "children": [{"name": "KC515024", "node_attrs": {"div": 0.03155, "num_date": {"value": 2015.999, "inferred": true, "raw_value": "2015"}, "country": {"value": "China", "confidence": {"China": 1.0}, "entropy": -1e-12}}, "branch_attrs": {}}, {"name": "NODE_0000413", "node_attrs": {"div": 0.0309841, "num_date": {"value": 2016.998}, "country": {"value": "China", "confidence": {"China": 1.0}, "entropy": 0.000446}}, "branch_attrs": {}, "children": [{"name": "KX960945", "node_attrs": {"div": 0.0321159, "num_date": {"value": 2017.841, "inferred": true, "raw_value": "2017"}, "country": {"value": "China", "confidence": {"China": 1.0}, "entropy": -1e-12}}, "branch_attrs": {}}, {"name": "NODE_0000415", "node_attrs": {"div": 0.0309841, "num_date": {"value": 2016.998}, "country": {"value": "China", "confidence": {"China": 1.0}, "entropy": 0.000319}}, "branch_attrs": {}, "children": [{"name": "KY347898", "node_attrs": {"div": 0.0315502, "num_date": {"value": 2017.42, "inferred": true, "raw_value": "2017"}, "country": {"value": "China", "confidence": {"China": 1.0}, "entropy": -1e-12}}, "branch_attrs": {}}, {"name": "NODE_0000419", "node_attrs": {"div": 0.0309841, "num_date": {"value": 2016.998}, "country": {"value": "China", "confidence": {"China": 1.0}, "entropy": 0.00033}}, "branch_attrs": {}, "children": [{"name": "KX352155", "node_attrs": {"div": 0.0315499, "num_date": {"value": 2017.42, "inferred": true, "raw_value": "2017"}, "country": {"value": "China", "confidence": {"China": 1.0}, "entropy": -1e-12}}, "branch_attrs": {}}, {"name": "NODE_0000422", "node_attrs": {"div": 0.0309841, "num_date": {"value": 2016.998}, "country": {"value": "China", "confidence": {"China": 1.0}, "entropy": 0.000654}}, "branch_attrs": {}, "children": [{"name": "KX960947", "node_attrs": {"div": 0.0315498, "num_date": {"value": 2017.42, "inferred": true, "raw_value": "2017"}, "country": {"value": "China", "confidence": {"China": 1.0}, "entropy": -1e-12}}, "branch_attrs": {}}, {"name": "NODE_0000423", "node_attrs": {"div": 0.0309841, "num_date": {"value": 2018.959}, "country": {"value": "China", "confidence": {"China": 1.0}, "entropy": 0.000939}}, "branch_attrs": {}, "children": [{"name": "MH553305", "node_attrs": {"div": 0.0321173, "num_date": {"value": 2020.001, "inferred": true, "raw_value": "2020"}, "country": {"value": "China", "confidence": {"China": 1.0}, "entropy": -1e-12}}, "branch_attrs": {}}, {"name": "NODE_0000424", "node_attrs": {"div": 0.0309841, "num_date": {"value": 2019.96}, "country": {"value": "China", "confidence": {"China": 1.0}, "entropy": 0.000552}}, "branch_attrs": {}, "children": [{"name": "MZ615677", "node_attrs": {"div": 0.0315498, "num_date": {"value": 2021.001, "inferred": true, "raw_value": "2021"}, "country": {"value": "China", "confidence": {"China": 1.0}, "entropy": -1e-12}}, "branch_attrs": {}}, {"name": "MK347388", "node_attrs": {"div": 0.0321161, "num_date": {"value": 2021.001, "inferred": true, "raw_value": "2021"}, "country": {"value": "China", "confidence": {"China": 1.0}, "entropy": -1e-12}}, "branch_attrs": {}}]}]}]}]}]}]}]}]}]}]}]}]}]}]}]}]}]}]}]}]}]}]}]}]}]}]}]}]}]}, {"name": "NODE_0001085", "node_attrs": {"div": 0.000724384, "num_date": {"value": 1991.514}, "confidence": {"value": 14}, "country": {"value": "Southkorea", "confidence": {"Southkorea": 0.672, "China": 0.325, "Vietnam": 0.00313}, "entropy": 0.652}}, "branch_attrs": {}, "children": [{"name": "NODE_0001086", "node_attrs": {"div": 0.00848099, "num_date": {"value": 1999.195}, "confidence": {"value": 42}, "country": {"value": "Southkorea", "confidence": {"Southkorea": 0.962, "China": 0.0383}, "entropy": 0.164}}, "branch_attrs": {}, "children": [{"name": "JF317587", "node_attrs": {"div": 0.0226487, "num_date": {"value": 2011.001, "inferred": true, "raw_value": "2011"}, "country": {"value": "Southkorea", "confidence": {"Southkorea": 1.0}, "entropy": -1e-12}}, "branch_attrs": {}}, {"name": "NODE_0001087", "node_attrs": {"div": 0.0136839, "num_date": {"value": 2005.433}, "confidence": {"value": 95}, "country": {"value": "Southkorea", "confidence": {"Southkorea": 0.999, "China": 0.00111}, "entropy": 0.00866}}, "branch_attrs": {}, "children": [{"name": "JF317581", "node_attrs": {"div": 0.017254, "num_date": {"value": 2011.001, "inferred": true, "raw_value": "2011"}, "country": {"value": "Southkorea", "confidence": {"Southkorea": 1.0}, "entropy": -1e-12}}, "branch_attrs": {}}, {"name": "NODE_0001088", "node_attrs": {"div": 0.018888, "num_date": {"value": 2007.914}, "confidence": {"value": 71}, "country": {"value": "Southkorea", "confidence": {"Southkorea": 1.0}, "entropy": 0.00144}}, "branch_attrs": {}, "children": [{"name": "JF317574", "node_attrs": {"div": 0.0222598, "num_date": {"value": 2011.001, "inferred": true, "raw_value": "2011"}, "country": {"value": "Southkorea", "confidence": {"Southkorea": 1.0}, "entropy": -1e-12}}, "branch_attrs": {}}, {"name": "JF317589", "node_attrs": {"div": 0.0275056, "num_date": {"value": 2011.999, "inferred": true, "raw_value": "2011"}, "country": {"value": "Southkorea", "confidence": {"Southkorea": 1.0}, "entropy": -1e-12}}, "branch_attrs": {}}]}]}]}, {"name": "NODE_0001075", "node_attrs": {"div": 0.00532399, "num_date": {"value": 1994.383}, "confidence": {"value": 9}, "country": {"value": "Southkorea", "confidence": {"Southkorea": 0.542, "China": 0.446, "Vietnam": 0.0107}, "entropy": 0.747}}, "branch_attrs": {}, "children": [{"name": "NODE_0001076", "node_attrs": {"div": 0.0083578, "num_date": {"value": 2007.228}, "confidence": {"value": 16}, "country": {"value": "Malaysia", "confidence": {"Malaysia": 0.999}, "entropy": 0.00572}}, "branch_attrs": {}, "children": [{"name": "NODE_0001077", "node_attrs": {"div": 0.012291, "num_date": {"value": 2010.713}, "confidence": {"value": 63}, "country": {"value": "Malaysia", "confidence": {"Malaysia": 1.0}, "entropy": 2.72e-06}}, "branch_attrs": {}, "children": [{"name": "JF690919", "node_attrs": {"div": 0.0128582, "num_date": {"value": 2011.136, "inferred": true, "raw_value": "2011"}, "country": {"value": "Malaysia", "confidence": {"Malaysia": 1.0}, "entropy": -1e-12}}, "branch_attrs": {}}, {"name": "JF690920", "node_attrs": {"div": 0.0134234, "num_date": {"value": 2011.557, "inferred": true, "raw_value": "2011"}, "country": {"value": "Malaysia", "confidence": {"Malaysia": 1.0}, "entropy": -1e-12}}, "branch_attrs": {}}]}, {"name": "NODE_0001078", "node_attrs": {"div": 0.0101091, "num_date": {"value": 2009.442}, "confidence": {"value": 45}, "country": {"value": "Malaysia", "confidence": {"Malaysia": 1.0}, "entropy": 6.93e-06}}, "branch_attrs": {}, "children": [{"name": "NODE_0000433", "node_attrs": {"div": 0.0101091, "num_date": {"value": 2010.938}, "country": {"value": "Malaysia", "confidence": {"Malaysia": 1.0}, "entropy": 1.1e-07}}, "branch_attrs": {}, "children": [{"name": "JF690915", "node_attrs": {"div": 0.0106755, "num_date": {"value": 2011.36, "inferred": true, "raw_value": "2011"}, "country": {"value": "Malaysia", "confidence": {"Malaysia": 1.0}, "entropy": -1e-12}}, "branch_attrs": {}}, {"name": "JF690913", "node_attrs": {"div": 0.0101116, "num_date": {"value": 2011.001, "inferred": true, "raw_value": "2011"}, "country": {"value": "Malaysia", "confidence": {"Malaysia": 1.0}, "entropy": -1e-12}}, "branch_attrs": {}}]}, {"name": "NODE_0001080", "node_attrs": {"div": 0.0112419, "num_date": {"value": 2009.984}, "confidence": {"value": 21}, "country": {"value": "Malaysia", "confidence": {"Malaysia": 1.0}, "entropy": 8.42e-08}}, "branch_attrs": {}, "children": [{"name": "JF690923", "node_attrs": {"div": 0.0123767, "num_date": {"value": 2011.001, "inferred": true, "raw_value": "2011"}, "country": {"value": "Malaysia", "confidence": {"Malaysia": 1.0}, "entropy": -1e-12}}, "branch_attrs": {}}, {"name": "NODE_0001081", "node_attrs": {"div": 0.0120999, "num_date": {"value": 2010.279}, "confidence": {"value": 38}, "country": {"value": "Malaysia", "confidence": {"Malaysia": 1.0}, "entropy": 5.99e-08}}, "branch_attrs": {}, "children": [{"name": "NODE_0001082", "node_attrs": {"div": 0.0138446, "num_date": {"value": 2011.005}, "confidence": {"value": 43}, "country": {"value": "Malaysia", "confidence": {"Malaysia": 1.0}, "entropy": 8.35e-08}}, "branch_attrs": {}, "children": [{"name": "JF690911", "node_attrs": {"div": 0.016054, "num_date": {"value": 2011.999, "inferred": true, "raw_value": "2011"}, "country": {"value": "Malaysia", "confidence": {"Malaysia": 1.0}, "entropy": -1e-12}}, "branch_attrs": {}}, {"name": "JF690921", "node_attrs": {"div": 0.0152767, "num_date": {"value": 2011.998, "inferred": true, "raw_value": "2011"}, "country": {"value": "Malaysia", "confidence": {"Malaysia": 1.0}, "entropy": -1e-12}}, "branch_attrs": {}}]}, {"name": "NODE_0001083", "node_attrs": {"div": 0.0126662, "num_date": {"value": 2010.608}, "confidence": {"value": 50}, "country": {"value": "Malaysia", "confidence": {"Malaysia": 1.0}, "entropy": 5.98e-08}}, "branch_attrs": {}, "children": [{"name": "JF690914", "node_attrs": {"div": 0.0135119, "num_date": {"value": 2011.238, "inferred": true, "raw_value": "2011"}, "country": {"value": "Malaysia", "confidence": {"Malaysia": 1.0}, "entropy": -1e-12}}, "branch_attrs": {}}, {"name": "NODE_0001084", "node_attrs": {"div": 0.0133436, "num_date": {"value": 2010.996}, "confidence": {"value": 56}, "country": {"value": "Malaysia", "confidence": {"Malaysia": 1.0}, "entropy": 8.3e-08}}, "branch_attrs": {}, "children": [{"name": "JF690912", "node_attrs": {"div": 0.0150223, "num_date": {"value": 2011.999, "inferred": true, "raw_value": "2011"}, "country": {"value": "Malaysia", "confidence": {"Malaysia": 1.0}, "entropy": -1e-12}}, "branch_attrs": {}}, {"name": "JF690922", "node_attrs": {"div": 0.0146809, "num_date": {"value": 2011.974, "inferred": true, "raw_value": "2011"}, "country": {"value": "Malaysia", "confidence": {"Malaysia": 1.0}, "entropy": -1e-12}}, "branch_attrs": {}}]}]}]}]}]}]}, {"name": "NODE_0001024", "node_attrs": {"div": 0.00607156, "num_date": {"value": 1994.582}, "confidence": {"value": 5}, "country": {"value": "China", "confidence": {"China": 0.505, "Southkorea": 0.482, "Vietnam": 0.0132}, "entropy": 0.755}}, "branch_attrs": {}, "children": [{"name": "NODE_0001025", "node_attrs": {"div": 0.0119564, "num_date": {"value": 2001.585}, "confidence": {"value": 46}, "country": {"value": "China", "confidence": {"China": 0.561, "Vietnam": 0.382, "Southkorea": 0.0561}, "entropy": 0.856}}, "branch_attrs": {}, "children": [{"name": "JQ181595", "node_attrs": {"div": 0.0239007, "num_date": {"value": 2012.001, "inferred": true, "raw_value": "2012"}, "country": {"value": "Vietnam", "confidence": {"Vietnam": 1.0}, "entropy": -1e-12}}, "branch_attrs": {}}, {"name": "NODE_0001026", "node_attrs": {"div": 0.0169048, "num_date": {"value": 2005.904}, "confidence": {"value": 44}, "country": {"value": "China", "confidence": {"China": 0.638, "Vietnam": 0.353, "Southkorea": 0.00807}, "entropy": 0.694}}, "branch_attrs": {}, "children": [{"name": "NODE_0001027", "node_attrs": {"div": 0.0197462, "num_date": {"value": 2008.707}, "confidence": {"value": 90}, "country": {"value": "China", "confidence": {"China": 0.957, "Vietnam": 0.0407, "Southkorea": 0.00175}, "entropy": 0.184}}, "branch_attrs": {}, "children": [{"name": "GQ449669", "node_attrs": {"div": 0.0217312, "num_date": {"value": 2009.999, "inferred": true, "raw_value": "2009"}, "country": {"value": "China", "confidence": {"China": 1.0}, "entropy": -1e-12}}, "branch_attrs": {}}, {"name": "KC514972", "node_attrs": {"div": 0.0268699, "num_date": {"value": 2016.001, "inferred": true, "raw_value": "2016"}, "country": {"value": "China", "confidence": {"China": 1.0}, "entropy": -1e-12}}, "branch_attrs": {}}]}, {"name": "NODE_0001028", "node_attrs": {"div": 0.0230628, "num_date": {"value": 2008.974}, "confidence": {"value": 62}, "country": {"value": "China", "confidence": {"China": 0.537, "Vietnam": 0.46, "Southkorea": 0.00221}, "entropy": 0.705}}, "branch_attrs": {}, "children": [{"name": "KC514969", "node_attrs": {"div": 0.0338062, "num_date": {"value": 2016.823, "inferred": true, "raw_value": "2016"}, "country": {"value": "China", "confidence": {"China": 1.0}, "entropy": -1e-12}}, "branch_attrs": {}}, {"name": "NODE_0001029", "node_attrs": {"div": 0.0266096, "num_date": {"value": 2010.565}, "confidence": {"value": 73}, "country": {"value": "Vietnam", "confidence": {"Vietnam": 0.654, "China": 0.345}, "entropy": 0.65}}, "branch_attrs": {}, "children": [{"name": "MH094783", "node_attrs": {"div": 0.0283124, "num_date": {"value": 2018.001, "inferred": true, "raw_value": "2018"}, "country": {"value": "China", "confidence": {"China": 1.0}, "entropy": -1e-12}}, "branch_attrs": {}}, {"name": "NODE_0001030", "node_attrs": {"div": 0.0271744, "num_date": {"value": 2010.723}, "confidence": {"value": 34}, "country": {"value": "Vietnam", "confidence": {"Vietnam": 1.0}, "entropy": 8.64e-05}}, "branch_attrs": {}, "children": [{"name": "NODE_0000448", "node_attrs": {"div": 0.0271744, "num_date": {"value": 2011.605}, "country": {"value": "Vietnam", "confidence": {"Vietnam": 1.0}, "entropy": 1.41e-05}}, "branch_attrs": {}, "children": [{"name": "NODE_0001034", "node_attrs": {"div": 0.0277387, "num_date": {"value": 2011.99}, "confidence": {"value": 99}, "country": {"value": "Vietnam", "confidence": {"Vietnam": 1.0}, "entropy": 5.51e-05}}, "branch_attrs": {}, "children": [{"name": "JQ181596", "node_attrs": {"div": 0.0300109, "num_date": {"value": 2012.999, "inferred": true, "raw_value": "2012"}, "country": {"value": "Vietnam", "confidence": {"Vietnam": 1.0}, "entropy": -1e-12}}, "branch_attrs": {}}, {"name": "KM042407", "node_attrs": {"div": 0.0294435, "num_date": {"value": 2016.001, "inferred": true, "raw_value": "2016"}, "country": {"value": "Vietnam", "confidence": {"Vietnam": 1.0}, "entropy": -1e-12}}, "branch_attrs": {}}]}, {"name": "NODE_0000451", "node_attrs": {"div": 0.0271744, "num_date": {"value": 2011.716}, "country": {"value": "Vietnam", "confidence": {"Vietnam": 1.0}, "entropy": 0.000594}}, "branch_attrs": {}, "children": [{"name": "NODE_0001033", "node_attrs": {"div": 0.0277381, "num_date": {"value": 2011.989}, "confidence": {"value": 94}, "country": {"value": "Vietnam", "confidence": {"Vietnam": 0.999}, "entropy": 0.00462}}, "branch_attrs": {}, "children": [{"name": "JQ181598", "node_attrs": {"div": 0.030011, "num_date": {"value": 2012.999, "inferred": true, "raw_value": "2012"}, "country": {"value": "Vietnam", "confidence": {"Vietnam": 1.0}, "entropy": -1e-12}}, "branch_attrs": {}}, {"name": "OP455995", "node_attrs": {"div": 0.0300121, "num_date": {"value": 2020.001, "inferred": true, "raw_value": "2020"}, "country": {"value": "India", "confidence": {"India": 1.0}, "entropy": -1e-12}}, "branch_attrs": {}}]}, {"name": "NODE_0000454", "node_attrs": {"div": 0.0271744, "num_date": {"value": 2013.615}, "country": {"value": "Vietnam", "confidence": {"Vietnam": 0.995, "China": 0.00486}, "entropy": 0.0347}}, "branch_attrs": {}, "children": [{"name": "JX099784", "node_attrs": {"div": 0.0294424, "num_date": {"value": 2014.999, "inferred": true, "raw_value": "2014"}, "country": {"value": "Vietnam", "confidence": {"Vietnam": 1.0}, "entropy": -1e-12}}, "branch_attrs": {}}, {"name": "NODE_0000455", "node_attrs": {"div": 0.0271744, "num_date": {"value": 2013.978}, "country": {"value": "Vietnam", "confidence": {"Vietnam": 0.538, "China": 0.28, "India": 0.181}, "entropy": 1.001}}, "branch_attrs": {}, "children": [{"name": "MK015043", "node_attrs": {"div": 0.029443, "num_date": {"value": 2019.001, "inferred": true, "raw_value": "2019"}, "country": {"value": "China", "confidence": {"China": 1.0}, "entropy": -1e-12}}, "branch_attrs": {}}, {"name": "KJ729074", "node_attrs": {"div": 0.0277404, "num_date": {"value": 2015.001, "inferred": true, "raw_value": "2015"}, "country": {"value": "India", "confidence": {"India": 1.0}, "entropy": -1e-12}}, "branch_attrs": {}}]}]}]}]}, {"name": "NODE_0001038", "node_attrs": {"div": 0.0276832, "num_date": {"value": 2010.99}, "confidence": {"value": 50}, "country": {"value": "Vietnam", "confidence": {"Vietnam": 1.0}, "entropy": 0.000128}}, "branch_attrs": {}, "children": [{"name": "NODE_0001039", "node_attrs": {"div": 0.0281501, "num_date": {"value": 2011.391}, "confidence": {"value": 56}, "country": {"value": "Vietnam", "confidence": {"Vietnam": 1.0}, "entropy": 4.26e-05}}, "branch_attrs": {}, "children": [{"name": "JQ181607", "node_attrs": {"div": 0.0326973, "num_date": {"value": 2012.999, "inferred": true, "raw_value": "2012"}, "country": {"value": "Vietnam", "confidence": {"Vietnam": 1.0}, "entropy": -1e-12}}, "branch_attrs": {}}, {"name": "NODE_0000459", "node_attrs": {"div": 0.0281501, "num_date": {"value": 2013.221}, "country": {"value": "Vietnam", "confidence": {"Vietnam": 1.0}, "entropy": 0.000143}}, "branch_attrs": {}, "children": [{"name": "NODE_0000460", "node_attrs": {"div": 0.0281501, "num_date": {"value": 2014.982}, "country": {"value": "Vietnam", "confidence": {"Vietnam": 0.997, "India": 0.00159, "China": 0.00121}, "entropy": 0.0212}}, "branch_attrs": {}, "children": [{"name": "KM042400", "node_attrs": {"div": 0.0281527, "num_date": {"value": 2016.001, "inferred": true, "raw_value": "2016"}, "country": {"value": "Vietnam", "confidence": {"Vietnam": 1.0}, "entropy": -1e-12}}, "branch_attrs": {}}, {"name": "KJ729072", "node_attrs": {"div": 0.0292842, "num_date": {"value": 2015.811, "inferred": true, "raw_value": "2015"}, "country": {"value": "India", "confidence": {"India": 1.0}, "entropy": -1e-12}}, "branch_attrs": {}}]}, {"name": "NODE_0001042", "node_attrs": {"div": 0.029284, "num_date": {"value": 2013.976}, "confidence": {"value": 99}, "country": {"value": "Vietnam", "confidence": {"Vietnam": 1.0}, "entropy": 3.7e-05}}, "branch_attrs": {}, "children": [{"name": "KT336603", "node_attrs": {"div": 0.0309863, "num_date": {"value": 2017.001, "inferred": true, "raw_value": "2017"}, "country": {"value": "Vietnam", "confidence": {"Vietnam": 1.0}, "entropy": -1e-12}}, "branch_attrs": {}}, {"name": "NODE_0001043", "node_attrs": {"div": 0.0309881, "num_date": {"value": 2014.686}, "confidence": {"value": 100}, "country": {"value": "Vietnam", "confidence": {"Vietnam": 1.0}, "entropy": 1.21e-05}}, "branch_attrs": {}, "children": [{"name": "JX099785", "node_attrs": {"div": 0.0321225, "num_date": {"value": 2014.999, "inferred": true, "raw_value": "2014"}, "country": {"value": "Vietnam", "confidence": {"Vietnam": 1.0}, "entropy": -1e-12}}, "branch_attrs": {}}, {"name": "NODE_0001044", "node_attrs": {"div": 0.0315551, "num_date": {"value": 2015.672}, "confidence": {"value": 100}, "country": {"value": "Vietnam", "confidence": {"Vietnam": 1.0}, "entropy": 1.84e-05}}, "branch_attrs": {}, "children": [{"name": "KM042398", "node_attrs": {"div": 0.0315571, "num_date": {"value": 2016.001, "inferred": true, "raw_value": "2016"}, "country": {"value": "Vietnam", "confidence": {"Vietnam": 1.0}, "entropy": -1e-12}}, "branch_attrs": {}}, {"name": "KM042403", "node_attrs": {"div": 0.0343927, "num_date": {"value": 2016.999, "inferred": true, "raw_value": "2016"}, "country": {"value": "Vietnam", "confidence": {"Vietnam": 1.0}, "entropy": -1e-12}}, "branch_attrs": {}}]}]}]}]}]}, {"name": "NODE_0001045", "node_attrs": {"div": 0.02784, "num_date": {"value": 2011.075}, "confidence": {"value": 97}, "country": {"value": "Vietnam", "confidence": {"Vietnam": 0.998, "China": 0.00217}, "entropy": 0.0155}}, "branch_attrs": {}, "children": [{"name": "HM776443", "node_attrs": {"div": 0.0301103, "num_date": {"value": 2012.735, "inferred": true, "raw_value": "2012"}, "country": {"value": "China", "confidence": {"China": 1.0}, "entropy": -1e-12}}, "branch_attrs": {}}, {"name": "NODE_0001046", "node_attrs": {"div": 0.0284074, "num_date": {"value": 2011.447}, "confidence": {"value": 100}, "country": {"value": "Vietnam", "confidence": {"Vietnam": 1.0}, "entropy": 0.000351}}, "branch_attrs": {}, "children": [{"name": "NODE_0000466", "node_attrs": {"div": 0.0284074, "num_date": {"value": 2014.001}, "country": {"value": "Vietnam", "confidence": {"Vietnam": 1.0}, "entropy": 6.88e-05}}, "branch_attrs": {}, "children": [{"name": "KM042402", "node_attrs": {"div": 0.028974, "num_date": {"value": 2016.001, "inferred": true, "raw_value": "2016"}, "country": {"value": "Vietnam", "confidence": {"Vietnam": 1.0}, "entropy": -1e-12}}, "branch_attrs": {}}, {"name": "JX099781", "node_attrs": {"div": 0.0284099, "num_date": {"value": 2014.001, "inferred": true, "raw_value": "2014"}, "country": {"value": "Vietnam", "confidence": {"Vietnam": 1.0}, "entropy": -1e-12}}, "branch_attrs": {}}]}, {"name": "NODE_0001048", "node_attrs": {"div": 0.0306775, "num_date": {"value": 2012.228}, "confidence": {"value": 100}, "country": {"value": "Vietnam", "confidence": {"Vietnam": 1.0}, "entropy": 2.45e-05}}, "branch_attrs": {}, "children": [{"name": "JX099783", "node_attrs": {"div": 0.0312437, "num_date": {"value": 2014.001, "inferred": true, "raw_value": "2014"}, "country": {"value": "Vietnam", "confidence": {"Vietnam": 1.0}, "entropy": -1e-12}}, "branch_attrs": {}}, {"name": "NODE_0001049", "node_attrs": {"div": 0.0312448, "num_date": {"value": 2012.379}, "confidence": {"value": 77}, "country": {"value": "Vietnam", "confidence": {"Vietnam": 1.0}, "entropy": 1.02e-05}}, "branch_attrs": {}, "children": [{"name": "MW241613", "node_attrs": {"div": 0.031247, "num_date": {"value": 2012.379, "inferred": true, "raw_value": "2012"}, "country": {"value": "Vietnam", "confidence": {"Vietnam": 1.0}, "entropy": -1e-12}}, "branch_attrs": {}}, {"name": "NODE_0001050", "node_attrs": {"div": 0.0329469, "num_date": {"value": 2012.803}, "confidence": {"value": 100}, "country": {"value": "Vietnam", "confidence": {"Vietnam": 1.0}, "entropy": 2.75e-07}}, "branch_attrs": {}, "children": [{"name": "MW241614", "node_attrs": {"div": 0.0340807, "num_date": {"value": 2012.999, "inferred": true, "raw_value": "2012"}, "country": {"value": "Vietnam", "confidence": {"Vietnam": 1.0}, "entropy": -1e-12}}, "branch_attrs": {}}, {"name": "KT336602", "node_attrs": {"div": 0.0335136, "num_date": {"value": 2017.001, "inferred": true, "raw_value": "2017"}, "country": {"value": "Vietnam", "confidence": {"Vietnam": 1.0}, "entropy": -1e-12}}, "branch_attrs": {}}, {"name": "MW241616", "node_attrs": {"div": 0.0329494, "num_date": {"value": 2012.803, "inferred": true, "raw_value": "2012"}, "country": {"value": "Vietnam", "confidence": {"Vietnam": 1.0}, "entropy": -1e-12}}, "branch_attrs": {}}]}]}]}]}]}]}, {"name": "NODE_0001052", "node_attrs": {"div": 0.0283078, "num_date": {"value": 2010.993}, "confidence": {"value": 41}, "country": {"value": "Vietnam", "confidence": {"Vietnam": 1.0}, "entropy": 5.86e-07}}, "branch_attrs": {}, "children": [{"name": "NODE_0001054", "node_attrs": {"div": 0.029441, "num_date": {"value": 2013.408}, "confidence": {"value": 100}, "country": {"value": "Vietnam", "confidence": {"Vietnam": 0.994, "China": 0.00544}, "entropy": 0.0362}}, "branch_attrs": {}, "children": [{"name": "MN052979", "node_attrs": {"div": 0.0311436, "num_date": {"value": 2023.001, "inferred": true, "raw_value": "2023"}, "country": {"value": "China", "confidence": {"China": 1.0}, "entropy": -1e-12}}, "branch_attrs": {}}, {"name": "NODE_0001055", "node_attrs": {"div": 0.0305739, "num_date": {"value": 2013.997}, "confidence": {"value": 100}, "country": {"value": "Vietnam", "confidence": {"Vietnam": 0.995, "China": 0.00453}, "entropy": 0.0339}}, "branch_attrs": {}, "children": [{"name": "NODE_0001056", "node_attrs": {"div": 0.0322757, "num_date": {"value": 2014.995}, "confidence": {"value": 100}, "country": {"value": "Vietnam", "confidence": {"Vietnam": 1.0}, "entropy": 0.000246}}, "branch_attrs": {}, "children": [{"name": "JX099780", "node_attrs": {"div": 0.0322783, "num_date": {"value": 2014.995, "inferred": true, "raw_value": "2014"}, "country": {"value": "Vietnam", "confidence": {"Vietnam": 1.0}, "entropy": -1e-12}}, "branch_attrs": {}}, {"name": "KM042401", "node_attrs": {"div": 0.0328418, "num_date": {"value": 2016.001, "inferred": true, "raw_value": "2016"}, "country": {"value": "Vietnam", "confidence": {"Vietnam": 1.0}, "entropy": -1e-12}}, "branch_attrs": {}}]}, {"name": "NODE_0001057", "node_attrs": {"div": 0.032851, "num_date": {"value": 2016.929}, "confidence": {"value": 100}, "country": {"value": "India", "confidence": {"India": 0.991, "Vietnam": 0.0046, "China": 0.00423}, "entropy": 0.0568}}, "branch_attrs": {}, "children": [{"name": "MK035432", "node_attrs": {"div": 0.0339837, "num_date": {"value": 2020.001, "inferred": true, "raw_value": "2020"}, "country": {"value": "India", "confidence": {"India": 1.0}, "entropy": -1e-12}}, "branch_attrs": {}}, {"name": "MK035434", "node_attrs": {"div": 0.0408458, "num_date": {"value": 2020.999, "inferred": true, "raw_value": "2020"}, "country": {"value": "India", "confidence": {"India": 1.0}, "entropy": -1e-12}}, "branch_attrs": {}}]}]}]}, {"name": "NODE_0001058", "node_attrs": {"div": 0.0300099, "num_date": {"value": 2011.926}, "confidence": {"value": 54}, "country": {"value": "Vietnam", "confidence": {"Vietnam": 0.991, "China": 0.00896}, "entropy": 0.0512}}, "branch_attrs": {}, "children": [{"name": "KC515012", "node_attrs": {"div": 0.0322773, "num_date": {"value": 2015.001, "inferred": true, "raw_value": "2015"}, "country": {"value": "China", "confidence": {"China": 1.0}, "entropy": -1e-12}}, "branch_attrs": {}}, {"name": "NODE_0001059", "node_attrs": {"div": 0.0319367, "num_date": {"value": 2012.63}, "confidence": {"value": 52}, "country": {"value": "Vietnam", "confidence": {"Vietnam": 0.991, "China": 0.00856}, "entropy": 0.0494}}, "branch_attrs": {}, "children": [{"name": "MK050984", "node_attrs": {"div": 0.0402678, "num_date": {"value": 2021.001, "inferred": true, "raw_value": "2021"}, "country": {"value": "China", "confidence": {"China": 1.0}, "entropy": -1e-12}}, "branch_attrs": {}}, {"name": "NODE_0001060", "node_attrs": {"div": 0.0362875, "num_date": {"value": 2013.986}, "confidence": {"value": 94}, "country": {"value": "Vietnam", "confidence": {"Vietnam": 0.999, "China": 0.00135}, "entropy": 0.0103}}, "branch_attrs": {}, "children": [{"name": "KM042395", "node_attrs": {"div": 0.0428868, "num_date": {"value": 2016.999, "inferred": true, "raw_value": "2016"}, "country": {"value": "Vietnam", "confidence": {"Vietnam": 1.0}, "entropy": -1e-12}}, "branch_attrs": {}}, {"name": "NODE_0001061", "node_attrs": {"div": 0.0396017, "num_date": {"value": 2015.691}, "confidence": {"value": 95}, "country": {"value": "Vietnam", "confidence": {"Vietnam": 0.994, "China": 0.00624}, "entropy": 0.038}}, "branch_attrs": {}, "children": [{"name": "KM042404", "node_attrs": {"div": 0.043372, "num_date": {"value": 2016.999, "inferred": true, "raw_value": "2016"}, "country": {"value": "Vietnam", "confidence": {"Vietnam": 1.0}, "entropy": -1e-12}}, "branch_attrs": {}}, {"name": "NODE_0001062", "node_attrs": {"div": 0.0409438, "num_date": {"value": 2017.947}, "confidence": {"value": 100}, "country": {"value": "China", "confidence": {"China": 0.974, "Vietnam": 0.0258}, "entropy": 0.121}}, "branch_attrs": {}, "children": [{"name": "MH465453", "node_attrs": {"div": 0.0415096, "num_date": {"value": 2019.001, "inferred": true, "raw_value": "2019"}, "country": {"value": "China", "confidence": {"China": 1.0}, "entropy": -1e-12}}, "branch_attrs": {}}, {"name": "MH465473", "node_attrs": {"div": 0.0426463, "num_date": {"value": 2019.259, "inferred": true, "raw_value": "2019"}, "country": {"value": "China", "confidence": {"China": 1.0}, "entropy": -1e-12}}, "branch_attrs": {}}]}]}]}]}]}, {"name": "NODE_0001064", "node_attrs": {"div": 0.0294411, "num_date": {"value": 2011.78}, "confidence": {"value": 77}, "country": {"value": "Vietnam", "confidence": {"Vietnam": 1.0}, "entropy": 4.82e-05}}, "branch_attrs": {}, "children": [{"name": "KM042394", "node_attrs": {"div": 0.0300049, "num_date": {"value": 2016.001, "inferred": true, "raw_value": "2016"}, "country": {"value": "Vietnam", "confidence": {"Vietnam": 1.0}, "entropy": -1e-12}}, "branch_attrs": {}}, {"name": "NODE_0001065", "node_attrs": {"div": 0.0300095, "num_date": {"value": 2011.971}, "confidence": {"value": 100}, "country": {"value": "Vietnam", "confidence": {"Vietnam": 1.0}, "entropy": 3.32e-07}}, "branch_attrs": {}, "children": [{"name": "JQ181603", "node_attrs": {"div": 0.0328468, "num_date": {"value": 2012.999, "inferred": true, "raw_value": "2012"}, "country": {"value": "Vietnam", "confidence": {"Vietnam": 1.0}, "entropy": -1e-12}}, "branch_attrs": {}}, {"name": "KM042396", "node_attrs": {"div": 0.0317111, "num_date": {"value": 2016.001, "inferred": true, "raw_value": "2016"}, "country": {"value": "Vietnam", "confidence": {"Vietnam": 1.0}, "entropy": -1e-12}}, "branch_attrs": {}}, {"name": "NODE_0001067", "node_attrs": {"div": 0.0305757, "num_date": {"value": 2012.188}, "confidence": {"value": 95}, "country": {"value": "Vietnam", "confidence": {"Vietnam": 1.0}, "entropy": 2.12e-05}}, "branch_attrs": {}, "children": [{"name": "JX099782", "node_attrs": {"div": 0.0305787, "num_date": {"value": 2014.001, "inferred": true, "raw_value": "2014"}, "country": {"value": "Vietnam", "confidence": {"Vietnam": 1.0}, "entropy": -1e-12}}, "branch_attrs": {}}, {"name": "NODE_0001068", "node_attrs": {"div": 0.0328432, "num_date": {"value": 2012.728}, "confidence": {"value": 100}, "country": {"value": "Vietnam", "confidence": {"Vietnam": 1.0}, "entropy": 1.02e-05}}, "branch_attrs": {}, "children": [{"name": "JQ181604", "node_attrs": {"div": 0.0339763, "num_date": {"value": 2012.999, "inferred": true, "raw_value": "2012"}, "country": {"value": "Vietnam", "confidence": {"Vietnam": 1.0}, "entropy": -1e-12}}, "branch_attrs": {}}, {"name": "JQ181605", "node_attrs": {"div": 0.0328456, "num_date": {"value": 2012.728, "inferred": true, "raw_value": "2012"}, "country": {"value": "Vietnam", "confidence": {"Vietnam": 1.0}, "entropy": -1e-12}}, "branch_attrs": {}}]}]}]}]}, {"name": "NODE_0001069", "node_attrs": {"div": 0.0288723, "num_date": {"value": 2011.104}, "confidence": {"value": 39}, "country": {"value": "Vietnam", "confidence": {"Vietnam": 1.0}, "entropy": 0.0034}}, "branch_attrs": {}, "children": [{"name": "NODE_0000485", "node_attrs": {"div": 0.0288723, "num_date": {"value": 2021.982}, "country": {"value": "China", "confidence": {"China": 0.996, "Vietnam": 0.00357}, "entropy": 0.0255}}, "branch_attrs": {}, "children": [{"name": "MN052973", "node_attrs": {"div": 0.0300059, "num_date": {"value": 2023.001, "inferred": true, "raw_value": "2023"}, "country": {"value": "China", "confidence": {"China": 1.0}, "entropy": -1e-12}}, "branch_attrs": {}}, {"name": "MN052971", "node_attrs": {"div": 0.0288744, "num_date": {"value": 2023.001, "inferred": true, "raw_value": "2023"}, "country": {"value": "China", "confidence": {"China": 1.0}, "entropy": -1e-12}}, "branch_attrs": {}}]}, {"name": "NODE_0001071", "node_attrs": {"div": 0.0328453, "num_date": {"value": 2011.762}, "confidence": {"value": 88}, "country": {"value": "Vietnam", "confidence": {"Vietnam": 1.0}, "entropy": 2.04e-09}}, "branch_attrs": {}, "children": [{"name": "JQ181588", "node_attrs": {"div": 0.0385293, "num_date": {"value": 2012.999, "inferred": true, "raw_value": "2012"}, "country": {"value": "Vietnam", "confidence": {"Vietnam": 1.0}, "entropy": -1e-12}}, "branch_attrs": {}}, {"name": "JQ181587", "node_attrs": {"div": 0.0328479, "num_date": {"value": 2012.001, "inferred": true, "raw_value": "2012"}, "country": {"value": "Vietnam", "confidence": {"Vietnam": 1.0}, "entropy": -1e-12}}, "branch_attrs": {}}, {"name": "JQ181602", "node_attrs": {"div": 0.0362525, "num_date": {"value": 2012.999, "inferred": true, "raw_value": "2012"}, "country": {"value": "Vietnam", "confidence": {"Vietnam": 1.0}, "entropy": -1e-12}}, "branch_attrs": {}}, {"name": "NODE_0001074", "node_attrs": {"div": 0.034546, "num_date": {"value": 2012.23}, "confidence": {"value": 100}, "country": {"value": "Vietnam", "confidence": {"Vietnam": 1.0}, "entropy": 1.01e-05}}, "branch_attrs": {}, "children": [{"name": "JQ181592", "node_attrs": {"div": 0.0345486, "num_date": {"value": 2012.23, "inferred": true, "raw_value": "2012"}, "country": {"value": "Vietnam", "confidence": {"Vietnam": 1.0}, "entropy": -1e-12}}, "branch_attrs": {}}, {"name": "JQ181586", "node_attrs": {"div": 0.0373841, "num_date": {"value": 2012.999, "inferred": true, "raw_value": "2012"}, "country": {"value": "Vietnam", "confidence": {"Vietnam": 1.0}, "entropy": -1e-12}}, "branch_attrs": {}}]}]}]}]}]}]}]}]}]}, {"name": "NODE_0000879", "node_attrs": {"div": 0.0149665, "num_date": {"value": 1996.773}, "confidence": {"value": 9}, "country": {"value": "China", "confidence": {"China": 0.57, "Southkorea": 0.429, "Vietnam": 0.00113}, "entropy": 0.691}}, "branch_attrs": {}, "children": [{"name": "NODE_0000406", "node_attrs": {"div": 0.0149665, "num_date": {"value": 2001.587}, "country": {"value": "Southkorea", "confidence": {"Southkorea": 0.707, "China": 0.293}, "entropy": 0.607}}, "branch_attrs": {}, "children": [{"name": "NODE_0000425", "node_attrs": {"div": 0.0149665, "num_date": {"value": 2005.069}, "country": {"value": "Southkorea", "confidence": {"Southkorea": 0.914, "China": 0.0854}, "entropy": 0.293}}, "branch_attrs": {}, "children": [{"name": "FJ905467", "node_attrs": {"div": 0.0215718, "num_date": {"value": 2008.999, "inferred": true, "raw_value": "2008"}, "country": {"value": "Southkorea", "confidence": {"Southkorea": 1.0}, "entropy": -1e-12}}, "branch_attrs": {}}, {"name": "NODE_0000426", "node_attrs": {"div": 0.0149665, "num_date": {"value": 2005.113}, "country": {"value": "Southkorea", "confidence": {"Southkorea": 0.901, "China": 0.0989}, "entropy": 0.324}}, "branch_attrs": {}, "children": [{"name": "NODE_0000881", "node_attrs": {"div": 0.0297527, "num_date": {"value": 2018.993}, "confidence": {"value": 76}, "country": {"value": "China", "confidence": {"China": 0.983, "Southkorea": 0.016}, "entropy": 0.0869}}, "branch_attrs": {}, "children": [{"name": "MK604489", "node_attrs": {"div": 0.0360657, "num_date": {"value": 2021.999, "inferred": true, "raw_value": "2021"}, "country": {"value": "China", "confidence": {"China": 1.0}, "entropy": -1e-12}}, "branch_attrs": {}}, {"name": "MK604491", "node_attrs": {"div": 0.0302664, "num_date": {"value": 2021.001, "inferred": true, "raw_value": "2021"}, "country": {"value": "China", "confidence": {"China": 1.0}, "entropy": -1e-12}}, "branch_attrs": {}}]}, {"name": "NODE_0000428", "node_attrs": {"div": 0.0149665, "num_date": {"value": 2005.113}, "country": {"value": "Southkorea", "confidence": {"Southkorea": 0.894, "China": 0.105}, "entropy": 0.34}}, "branch_attrs": {}, "children": [{"name": "NODE_0000882", "node_attrs": {"div": 0.0198668, "num_date": {"value": 2008.948}, "confidence": {"value": 70}, "country": {"value": "China", "confidence": {"China": 0.686, "Southkorea": 0.173, "Vietnam": 0.141}, "entropy": 0.84}}, "branch_attrs": {}, "children": [{"name": "MW241610", "node_attrs": {"div": 0.0268262, "num_date": {"value": 2012.999, "inferred": true, "raw_value": "2012"}, "country": {"value": "Vietnam", "confidence": {"Vietnam": 1.0}, "entropy": -1e-12}}, "branch_attrs": {}}, {"name": "NODE_0000883", "node_attrs": {"div": 0.0237333, "num_date": {"value": 2014.995}, "confidence": {"value": 100}, "country": {"value": "China", "confidence": {"China": 0.982, "Southkorea": 0.0107, "Vietnam": 0.00678}, "entropy": 0.101}}, "branch_attrs": {}, "children": [{"name": "MN052975", "node_attrs": {"div": 0.0257401, "num_date": {"value": 2023.001, "inferred": true, "raw_value": "2023"}, "country": {"value": "China", "confidence": {"China": 1.0}, "entropy": -1e-12}}, "branch_attrs": {}}, {"name": "MW974869", "node_attrs": {"div": 0.0256981, "num_date": {"value": 2015.999, "inferred": true, "raw_value": "2015"}, "country": {"value": "China", "confidence": {"China": 1.0}, "entropy": -1e-12}}, "branch_attrs": {}}]}]}, {"name": "NODE_0000432", "node_attrs": {"div": 0.0149665, "num_date": {"value": 2005.113}, "country": {"value": "Southkorea", "confidence": {"Southkorea": 0.902, "China": 0.0979}, "entropy": 0.321}}, "branch_attrs": {}, "children": [{"name": "NODE_0000434", "node_attrs": {"div": 0.0149665, "num_date": {"value": 2006.614}, "country": {"value": "China", "confidence": {"China": 0.734, "Southkorea": 0.266}, "entropy": 0.581}}, "branch_attrs": {}, "children": [{"name": "KX161680", "node_attrs": {"div": 0.0197317, "num_date": {"value": 2016.001, "inferred": true, "raw_value": "2016"}, "country": {"value": "China", "confidence": {"China": 1.0}, "entropy": -1e-12}}, "branch_attrs": {}}, {"name": "NODE_0000884", "node_attrs": {"div": 0.015577, "num_date": {"value": 2006.954}, "confidence": {"value": 1}, "country": {"value": "China", "confidence": {"China": 0.903, "Southkorea": 0.0972}, "entropy": 0.32}}, "branch_attrs": {}, "children": [{"name": "NODE_0000885", "node_attrs": {"div": 0.0197086, "num_date": {"value": 2009.54}, "confidence": {"value": 50}, "country": {"value": "China", "confidence": {"China": 0.95, "Southkorea": 0.0489, "Vietnam": 0.00112}, "entropy": 0.205}}, "branch_attrs": {}, "children": [{"name": "KP081548", "node_attrs": {"div": 0.030053, "num_date": {"value": 2016.979, "inferred": true, "raw_value": "2016"}, "country": {"value": "China", "confidence": {"China": 1.0}, "entropy": -1e-12}}, "branch_attrs": {}}, {"name": "KP081550", "node_attrs": {"div": 0.0317136, "num_date": {"value": 2016.999, "inferred": true, "raw_value": "2016"}, "country": {"value": "China", "confidence": {"China": 1.0}, "entropy": -1e-12}}, "branch_attrs": {}}]}, {"name": "NODE_0000886", "node_attrs": {"div": 0.0163212, "num_date": {"value": 2007.385}, "confidence": {"value": 1}, "country": {"value": "China", "confidence": {"China": 0.956, "Southkorea": 0.0441}, "entropy": 0.182}}, "branch_attrs": {}, "children": [{"name": "MW974856", "node_attrs": {"div": 0.0225864, "num_date": {"value": 2013.001, "inferred": true, "raw_value": "2013"}, "country": {"value": "China", "confidence": {"China": 1.0}, "entropy": -1e-12}}, "branch_attrs": {}}, {"name": "NODE_0000887", "node_attrs": {"div": 0.0195744, "num_date": {"value": 2008.749}, "confidence": {"value": 26}, "country": {"value": "China", "confidence": {"China": 0.983, "Southkorea": 0.0163}, "entropy": 0.0855}}, "branch_attrs": {}, "children": [{"name": "NODE_0000888", "node_attrs": {"div": 0.027194, "num_date": {"value": 2012.995}, "confidence": {"value": 99}, "country": {"value": "China", "confidence": {"China": 0.996, "Southkorea": 0.00318}, "entropy": 0.0262}}, "branch_attrs": {}, "children": [{"name": "KP081538", "node_attrs": {"div": 0.0300147, "num_date": {"value": 2016.001, "inferred": true, "raw_value": "2016"}, "country": {"value": "China", "confidence": {"China": 1.0}, "entropy": -1e-12}}, "branch_attrs": {}}, {"name": "KP081542", "node_attrs": {"div": 0.0357761, "num_date": {"value": 2016.999, "inferred": true, "raw_value": "2016"}, "country": {"value": "China", "confidence": {"China": 1.0}, "entropy": -1e-12}}, "branch_attrs": {}}]}, {"name": "NODE_0000889", "node_attrs": {"div": 0.0245611, "num_date": {"value": 2011.259}, "confidence": {"value": 60}, "country": {"value": "China", "confidence": {"China": 0.998, "Southkorea": 0.00194}, "entropy": 0.0164}}, "branch_attrs": {}, "children": [{"name": "NODE_0000890", "node_attrs": {"div": 0.0256601, "num_date": {"value": 2015.935}, "confidence": {"value": 100}, "country": {"value": "China", "confidence": {"China": 0.997, "Southkorea": 0.0019}, "entropy": 0.0204}}, "branch_attrs": {}, "children": [{"name": "MH465421", "node_attrs": {"div": 0.0290726, "num_date": {"value": 2020.001, "inferred": true, "raw_value": "2020"}, "country": {"value": "China", "confidence": {"China": 1.0}, "entropy": -1e-12}}, "branch_attrs": {}}, {"name": "MH465422", "node_attrs": {"div": 0.0290685, "num_date": {"value": 2020.001, "inferred": true, "raw_value": "2020"}, "country": {"value": "China", "confidence": {"China": 1.0}, "entropy": -1e-12}}, "branch_attrs": {}}]}, {"name": "NODE_0000891", "node_attrs": {"div": 0.0251276, "num_date": {"value": 2011.439}, "confidence": {"value": 29}, "country": {"value": "China", "confidence": {"China": 1.0}, "entropy": 0.00424}}, "branch_attrs": {}, "children": [{"name": "NODE_0000892", "node_attrs": {"div": 0.026296, "num_date": {"value": 2011.956}, "confidence": {"value": 39}, "country": {"value": "China", "confidence": {"China": 1.0}, "entropy": 0.00133}}, "branch_attrs": {}, "children": [{"name": "KM360053", "node_attrs": {"div": 0.0314142, "num_date": {"value": 2015.699, "inferred": true, "raw_value": "2015"}, "country": {"value": "China", "confidence": {"China": 1.0}, "entropy": -1e-12}}, "branch_attrs": {}}, {"name": "OR480436", "node_attrs": {"div": 0.0285574, "num_date": {"value": 2023.001, "inferred": true, "raw_value": "2023"}, "country": {"value": "China", "confidence": {"China": 1.0}, "entropy": -1e-12}}, "branch_attrs": {}}, {"name": "NODE_0000894", "node_attrs": {"div": 0.0279923, "num_date": {"value": 2012.454}, "confidence": {"value": 62}, "country": {"value": "China", "confidence": {"China": 1.0}, "entropy": 0.00246}}, "branch_attrs": {}, "children": [{"name": "KX865092", "node_attrs": {"div": 0.0308283, "num_date": {"value": 2017.001, "inferred": true, "raw_value": "2017"}, "country": {"value": "China", "confidence": {"China": 1.0}, "entropy": -1e-12}}, "branch_attrs": {}}, {"name": "MZ063706", "node_attrs": {"div": 0.0348346, "num_date": {"value": 2013.999, "inferred": true, "raw_value": "2013"}, "country": {"value": "China", "confidence": {"China": 1.0}, "entropy": -1e-12}}, "branch_attrs": {}}]}]}, {"name": "NODE_0000895", "node_attrs": {"div": 0.0256985, "num_date": {"value": 2011.695}, "confidence": {"value": 58}, "country": {"value": "China", "confidence": {"China": 0.996, "Vietnam": 0.00409}, "entropy": 0.0275}}, "branch_attrs": {}, "children": [{"name": "NODE_0000899", "node_attrs": {"div": 0.0279769, "num_date": {"value": 2012.259}, "confidence": {"value": 72}, "country": {"value": "China", "confidence": {"China": 0.945, "Vietnam": 0.055}, "entropy": 0.215}}, "branch_attrs": {}, "children": [{"name": "KX894320", "node_attrs": {"div": 0.0307925, "num_date": {"value": 2018.001, "inferred": true, "raw_value": "2018"}, "country": {"value": "China", "confidence": {"China": 1.0}, "entropy": -1e-12}}, "branch_attrs": {}}, {"name": "NODE_0000900", "node_attrs": {"div": 0.0302807, "num_date": {"value": 2012.728}, "confidence": {"value": 100}, "country": {"value": "China", "confidence": {"China": 0.731, "Vietnam": 0.269}, "entropy": 0.585}}, "branch_attrs": {}, "children": [{"name": "MK347411", "node_attrs": {"div": 0.0302832, "num_date": {"value": 2020.001, "inferred": true, "raw_value": "2020"}, "country": {"value": "China", "confidence": {"China": 1.0}, "entropy": -1e-12}}, "branch_attrs": {}}, {"name": "MW241609", "node_attrs": {"div": 0.0319808, "num_date": {"value": 2012.999, "inferred": true, "raw_value": "2012"}, "country": {"value": "Vietnam", "confidence": {"Vietnam": 1.0}, "entropy": -1e-12}}, "branch_attrs": {}}]}]}, {"name": "NODE_0000505", "node_attrs": {"div": 0.0256985, "num_date": {"value": 2013.034}, "country": {"value": "China", "confidence": {"China": 0.999}, "entropy": 0.0102}}, "branch_attrs": {}, "children": [{"name": "MH465420", "node_attrs": {"div": 0.0308448, "num_date": {"value": 2020.001, "inferred": true, "raw_value": "2020"}, "country": {"value": "China", "confidence": {"China": 1.0}, "entropy": -1e-12}}, "branch_attrs": {}}, {"name": "NODE_0000896", "node_attrs": {"div": 0.0262288, "num_date": {"value": 2013.954}, "confidence": {"value": 64}, "country": {"value": "China", "confidence": {"China": 0.999}, "entropy": 0.00471}}, "branch_attrs": {}, "children": [{"name": "KC514978", "node_attrs": {"div": 0.0290655, "num_date": {"value": 2015.999, "inferred": true, "raw_value": "2015"}, "country": {"value": "China", "confidence": {"China": 1.0}, "entropy": -1e-12}}, "branch_attrs": {}}, {"name": "NODE_0000897", "node_attrs": {"div": 0.0279327, "num_date": {"value": 2016.959}, "confidence": {"value": 100}, "country": {"value": "China", "confidence": {"China": 1.0}, "entropy": 0.00139}}, "branch_attrs": {}, "children": [{"name": "MF326363", "node_attrs": {"div": 0.0284974, "num_date": {"value": 2018.001, "inferred": true, "raw_value": "2018"}, "country": {"value": "China", "confidence": {"China": 1.0}, "entropy": -1e-12}}, "branch_attrs": {}}, {"name": "MF326366", "node_attrs": {"div": 0.0290666, "num_date": {"value": 2018.001, "inferred": true, "raw_value": "2018"}, "country": {"value": "China", "confidence": {"China": 1.0}, "entropy": -1e-12}}, "branch_attrs": {}}]}]}]}]}]}]}]}]}]}]}, {"name": "NODE_0000901", "node_attrs": {"div": 0.0176423, "num_date": {"value": 2006.009}, "confidence": {"value": 20}, "country": {"value": "Southkorea", "confidence": {"Southkorea": 0.983, "China": 0.0168}, "entropy": 0.0853}}, "branch_attrs": {}, "children": [{"name": "EU521708", "node_attrs": {"div": 0.0216181, "num_date": {"value": 2006.999, "inferred": true, "raw_value": "2006"}, "country": {"value": "China", "confidence": {"China": 1.0}, "entropy": -1e-12}}, "branch_attrs": {}}, {"name": "NODE_0000509", "node_attrs": {"div": 0.0176423, "num_date": {"value": 2007.964}, "country": {"value": "Southkorea", "confidence": {"Southkorea": 0.997, "China": 0.00273}, "entropy": 0.0189}}, "branch_attrs": {}, "children": [{"name": "JF317567", "node_attrs": {"div": 0.0221895, "num_date": {"value": 2012.001, "inferred": true, "raw_value": "2012"}, "country": {"value": "Southkorea", "confidence": {"Southkorea": 1.0}, "entropy": -1e-12}}, "branch_attrs": {}}, {"name": "KX828219", "node_attrs": {"div": 0.0216063, "num_date": {"value": 2017.001, "inferred": true, "raw_value": "2017"}, "country": {"value": "Southkorea", "confidence": {"Southkorea": 1.0}, "entropy": -1e-12}}, "branch_attrs": {}}]}, {"name": "NODE_0000904", "node_attrs": {"div": 0.0194654, "num_date": {"value": 2006.762}, "confidence": {"value": 23}, "country": {"value": "Southkorea", "confidence": {"Southkorea": 1.0}, "entropy": 0.00363}}, "branch_attrs": {}, "children": [{"name": "NODE_0000905", "node_attrs": {"div": 0.0200285, "num_date": {"value": 2006.972}, "confidence": {"value": 29}, "country": {"value": "Southkorea", "confidence": {"Southkorea": 0.999, "China": 0.00135}, "entropy": 0.0103}}, "branch_attrs": {}, "children": [{"name": "KX161673", "node_attrs": {"div": 0.0251418, "num_date": {"value": 2016.001, "inferred": true, "raw_value": "2016"}, "country": {"value": "China", "confidence": {"China": 1.0}, "entropy": -1e-12}}, "branch_attrs": {}}, {"name": "NODE_0000906", "node_attrs": {"div": 0.0217338, "num_date": {"value": 2007.305}, "confidence": {"value": 49}, "country": {"value": "Southkorea", "confidence": {"Southkorea": 0.999}, "entropy": 0.00658}}, "branch_attrs": {}, "children": [{"name": "JF690918", "node_attrs": {"div": 0.0337566, "num_date": {"value": 2011.999, "inferred": true, "raw_value": "2011"}, "country": {"value": "Malaysia", "confidence": {"Malaysia": 1.0}, "entropy": -1e-12}}, "branch_attrs": {}}, {"name": "NODE_0000907", "node_attrs": {"div": 0.0234344, "num_date": {"value": 2007.752}, "confidence": {"value": 49}, "country": {"value": "Southkorea", "confidence": {"Southkorea": 1.0}, "entropy": 0.00234}}, "branch_attrs": {}, "children": [{"name": "NODE_0000908", "node_attrs": {"div": 0.0245565, "num_date": {"value": 2008.669}, "confidence": {"value": 83}, "country": {"value": "Southkorea", "confidence": {"Southkorea": 0.998, "China": 0.00238}, "entropy": 0.0168}}, "branch_attrs": {}, "children": [{"name": "OR480434", "node_attrs": {"div": 0.0296814, "num_date": {"value": 2023.001, "inferred": true, "raw_value": "2023"}, "country": {"value": "China", "confidence": {"China": 1.0}, "entropy": -1e-12}}, "branch_attrs": {}}, {"name": "JF317573", "node_attrs": {"div": 0.0325386, "num_date": {"value": 2011.999, "inferred": true, "raw_value": "2011"}, "country": {"value": "Southkorea", "confidence": {"Southkorea": 1.0}, "entropy": -1e-12}}, "branch_attrs": {}}]}, {"name": "NODE_0000909", "node_attrs": {"div": 0.0245652, "num_date": {"value": 2007.965}, "confidence": {"value": 34}, "country": {"value": "Southkorea", "confidence": {"Southkorea": 0.998, "China": 0.00203}, "entropy": 0.0146}}, "branch_attrs": {}, "children": [{"name": "FJ905470", "node_attrs": {"div": 0.0291039, "num_date": {"value": 2008.999, "inferred": true, "raw_value": "2008"}, "country": {"value": "Southkorea", "confidence": {"Southkorea": 1.0}, "entropy": -1e-12}}, "branch_attrs": {}}, {"name": "KC473165", "node_attrs": {"div": 0.0256972, "num_date": {"value": 2014.001, "inferred": true, "raw_value": "2014"}, "country": {"value": "China", "confidence": {"China": 1.0}, "entropy": -1e-12}}, "branch_attrs": {}}, {"name": "NODE_0000911", "node_attrs": {"div": 0.0256931, "num_date": {"value": 2008.349}, "confidence": {"value": 32}, "country": {"value": "Southkorea", "confidence": {"Southkorea": 0.878, "China": 0.102, "Malaysia": 0.0199}, "entropy": 0.427}}, "branch_attrs": {}, "children": [{"name": "MT543004", "node_attrs": {"div": 0.0308184, "num_date": {"value": 2011.999, "inferred": true, "raw_value": "2011"}, "country": {"value": "China", "confidence": {"China": 1.0}, "entropy": -1e-12}}, "branch_attrs": {}}, {"name": "NODE_0000912", "node_attrs": {"div": 0.0285891, "num_date": {"value": 2009.344}, "confidence": {"value": 99}, "country": {"value": "Malaysia", "confidence": {"Malaysia": 0.99, "Southkorea": 0.00929}, "entropy": 0.0587}}, "branch_attrs": {}, "children": [{"name": "JF690917", "node_attrs": {"div": 0.0332452, "num_date": {"value": 2011.999, "inferred": true, "raw_value": "2011"}, "country": {"value": "Malaysia", "confidence": {"Malaysia": 1.0}, "entropy": -1e-12}}, "branch_attrs": {}}, {"name": "JF690916", "node_attrs": {"div": 0.0358429, "num_date": {"value": 2011.999, "inferred": true, "raw_value": "2011"}, "country": {"value": "Malaysia", "confidence": {"Malaysia": 1.0}, "entropy": -1e-12}}, "branch_attrs": {}}]}]}]}]}]}]}, {"name": "NODE_0000913", "node_attrs": {"div": 0.0206828, "num_date": {"value": 2007.51}, "confidence": {"value": 32}, "country": {"value": "Southkorea", "confidence": {"Southkorea": 1.0}, "entropy": 0.000364}}, "branch_attrs": {}, "children": [{"name": "NODE_0000914", "node_attrs": {"div": 0.0252196, "num_date": {"value": 2008.871}, "confidence": {"value": 96}, "country": {"value": "Southkorea", "confidence": {"Southkorea": 1.0}, "entropy": 4.88e-05}}, "branch_attrs": {}, "children": [{"name": "FJ905468", "node_attrs": {"div": 0.0257857, "num_date": {"value": 2008.999, "inferred": true, "raw_value": "2008"}, "country": {"value": "Southkorea", "confidence": {"Southkorea": 1.0}, "entropy": -1e-12}}, "branch_attrs": {}}, {"name": "NODE_0000520", "node_attrs": {"div": 0.0252196, "num_date": {"value": 2009.767}, "country": {"value": "Southkorea", "confidence": {"Southkorea": 1.0}, "entropy": 0.000889}}, "branch_attrs": {}, "children": [{"name": "JF317571", "node_attrs": {"div": 0.0269178, "num_date": {"value": 2012.001, "inferred": true, "raw_value": "2012"}, "country": {"value": "Southkorea", "confidence": {"Southkorea": 1.0}, "entropy": -1e-12}}, "branch_attrs": {}}, {"name": "NODE_0000916", "node_attrs": {"div": 0.0291887, "num_date": {"value": 2017.938}, "confidence": {"value": 100}, "country": {"value": "Southkorea", "confidence": {"Southkorea": 0.986, "China": 0.0143}, "entropy": 0.0752}}, "branch_attrs": {}, "children": [{"name": "KY810319", "node_attrs": {"div": 0.0291912, "num_date": {"value": 2018.001, "inferred": true, "raw_value": "2018"}, "country": {"value": "Southkorea", "confidence": {"Southkorea": 1.0}, "entropy": -1e-12}}, "branch_attrs": {}}, {"name": "MH920582", "node_attrs": {"div": 0.0308874, "num_date": {"value": 2022.001, "inferred": true, "raw_value": "2022"}, "country": {"value": "China", "confidence": {"China": 1.0}, "entropy": -1e-12}}, "branch_attrs": {}}]}]}]}, {"name": "NODE_0000522", "node_attrs": {"div": 0.0206828, "num_date": {"value": 2009.969}, "country": {"value": "Southkorea", "confidence": {"Southkorea": 0.998, "China": 0.0018}, "entropy": 0.0137}}, "branch_attrs": {}, "children": [{"name": "NODE_0000918", "node_attrs": {"div": 0.0213606, "num_date": {"value": 2010.532}, "confidence": {"value": 100}, "country": {"value": "Southkorea", "confidence": {"Southkorea": 1.0}, "entropy": 0.00014}}, "branch_attrs": {}, "children": [{"name": "JF317583", "node_attrs": {"div": 0.0219263, "num_date": {"value": 2011.002, "inferred": true, "raw_value": "2011"}, "country": {"value": "Southkorea", "confidence": {"Southkorea": 1.0}, "entropy": -1e-12}}, "branch_attrs": {}}, {"name": "NODE_0000919", "node_attrs": {"div": 0.0219244, "num_date": {"value": 2010.955}, "confidence": {"value": 100}, "country": {"value": "Southkorea", "confidence": {"Southkorea": 1.0}, "entropy": 5.55e-05}}, "branch_attrs": {}, "children": [{"name": "JF317568", "node_attrs": {"div": 0.0247584, "num_date": {"value": 2012.999, "inferred": true, "raw_value": "2012"}, "country": {"value": "Southkorea", "confidence": {"Southkorea": 1.0}, "entropy": -1e-12}}, "branch_attrs": {}}, {"name": "JF317577", "node_attrs": {"div": 0.0230581, "num_date": {"value": 2011.8, "inferred": true, "raw_value": "2011"}, "country": {"value": "Southkorea", "confidence": {"Southkorea": 1.0}, "entropy": -1e-12}}, "branch_attrs": {}}]}]}, {"name": "NODE_0000920", "node_attrs": {"div": 0.0228505, "num_date": {"value": 2016.995}, "confidence": {"value": 100}, "country": {"value": "Vietnam", "confidence": {"Vietnam": 0.551, "Southkorea": 0.413, "China": 0.0366}, "entropy": 0.815}}, "branch_attrs": {}, "children": [{"name": "OQ784907", "node_attrs": {"div": 0.0319708, "num_date": {"value": 2021.999, "inferred": true, "raw_value": "2021"}, "country": {"value": "Vietnam", "confidence": {"Vietnam": 1.0}, "entropy": -1e-12}}, "branch_attrs": {}}, {"name": "KM924367", "node_attrs": {"div": 0.0228526, "num_date": {"value": 2016.995, "inferred": true, "raw_value": "2016"}, "country": {"value": "Southkorea", "confidence": {"Southkorea": 1.0}, "entropy": -1e-12}}, "branch_attrs": {}}, {"name": "NODE_0000526", "node_attrs": {"div": 0.0228505, "num_date": {"value": 2017.995}, "country": {"value": "Vietnam", "confidence": {"Vietnam": 0.99, "China": 0.00752, "Southkorea": 0.0029}, "entropy": 0.0641}}, "branch_attrs": {}, "children": [{"name": "PP993545", "node_attrs": {"div": 0.0234162, "num_date": {"value": 2021.001, "inferred": true, "raw_value": "2021"}, "country": {"value": "Vietnam", "confidence": {"Vietnam": 1.0}, "entropy": -1e-12}}, "branch_attrs": {}}, {"name": "NODE_0000923", "node_attrs": {"div": 0.0239823, "num_date": {"value": 2019.938}, "confidence": {"value": 100}, "country": {"value": "Vietnam", "confidence": {"Vietnam": 1.0}, "entropy": 0.0003}}, "branch_attrs": {}, "children": [{"name": "PP993535", "node_attrs": {"div": 0.0245482, "num_date": {"value": 2021.001, "inferred": true, "raw_value": "2021"}, "country": {"value": "Vietnam", "confidence": {"Vietnam": 1.0}, "entropy": -1e-12}}, "branch_attrs": {}}, {"name": "PP993550", "node_attrs": {"div": 0.0239848, "num_date": {"value": 2020.001, "inferred": true, "raw_value": "2020"}, "country": {"value": "Vietnam", "confidence": {"Vietnam": 1.0}, "entropy": -1e-12}}, "branch_attrs": {}}]}]}]}]}]}]}]}]}]}]}]}, {"name": "NODE_0000924", "node_attrs": {"div": 0.0209709, "num_date": {"value": 2005.871}, "confidence": {"value": 4}, "country": {"value": "Southkorea", "confidence": {"Southkorea": 0.567, "China": 0.433}, "entropy": 0.684}}, "branch_attrs": {}, "children": [{"name": "NODE_0000926", "node_attrs": {"div": 0.0223683, "num_date": {"value": 2006.802}, "confidence": {"value": 73}, "country": {"value": "China", "confidence": {"China": 0.752, "Southkorea": 0.248}, "entropy": 0.562}}, "branch_attrs": {}, "children": [{"name": "MK305874", "node_attrs": {"div": 0.0278097, "num_date": {"value": 2020.001, "inferred": true, "raw_value": "2020"}, "country": {"value": "China", "confidence": {"China": 1.0}, "entropy": -1e-12}}, "branch_attrs": {}}, {"name": "FJ660968", "node_attrs": {"div": 0.0263522, "num_date": {"value": 2007.999, "inferred": true, "raw_value": "2007"}, "country": {"value": "China", "confidence": {"China": 1.0}, "entropy": -1e-12}}, "branch_attrs": {}}]}, {"name": "NODE_0000927", "node_attrs": {"div": 0.0216789, "num_date": {"value": 2006.562}, "confidence": {"value": 38}, "country": {"value": "Southkorea", "confidence": {"Southkorea": 0.989, "China": 0.0107}, "entropy": 0.0594}}, "branch_attrs": {}, "children": [{"name": "FJ905459", "node_attrs": {"div": 0.0266205, "num_date": {"value": 2008.999, "inferred": true, "raw_value": "2008"}, "country": {"value": "Southkorea", "confidence": {"Southkorea": 1.0}, "entropy": -1e-12}}, "branch_attrs": {}}, {"name": "NODE_0000928", "node_attrs": {"div": 0.0233819, "num_date": {"value": 2007.839}, "confidence": {"value": 38}, "country": {"value": "Southkorea", "confidence": {"Southkorea": 1.0}, "entropy": 0.00153}}, "branch_attrs": {}, "children": [{"name": "NODE_0000929", "node_attrs": {"div": 0.0241181, "num_date": {"value": 2009.995}, "confidence": {"value": 91}, "country": {"value": "Southkorea", "confidence": {"Southkorea": 1.0}, "entropy": 0.00074}}, "branch_attrs": {}, "children": [{"name": "MT814850", "node_attrs": {"div": 0.0241204, "num_date": {"value": 2009.995, "inferred": true, "raw_value": "2009"}, "country": {"value": "Southkorea", "confidence": {"Southkorea": 1.0}, "entropy": -1e-12}}, "branch_attrs": {}}, {"name": "NODE_0000930", "node_attrs": {"div": 0.024684, "num_date": {"value": 2016.938}, "confidence": {"value": 95}, "country": {"value": "Southkorea", "confidence": {"Southkorea": 0.988, "China": 0.00813, "Thailand": 0.00415}, "entropy": 0.0743}}, "branch_attrs": {}, "children": [{"name": "KX828232", "node_attrs": {"div": 0.0258165, "num_date": {"value": 2017.782, "inferred": true, "raw_value": "2017"}, "country": {"value": "Southkorea", "confidence": {"Southkorea": 1.0}, "entropy": -1e-12}}, "branch_attrs": {}}, {"name": "OL677581", "node_attrs": {"div": 0.0246865, "num_date": {"value": 2017.001, "inferred": true, "raw_value": "2017"}, "country": {"value": "Thailand", "confidence": {"Thailand": 1.0}, "entropy": -1e-12}}, "branch_attrs": {}}]}]}, {"name": "NODE_0000931", "node_attrs": {"div": 0.0237774, "num_date": {"value": 2007.998}, "confidence": {"value": 29}, "country": {"value": "Southkorea", "confidence": {"Southkorea": 1.0}, "entropy": 0.00168}}, "branch_attrs": {}, "children": [{"name": "KP081547", "node_attrs": {"div": 0.0386646, "num_date": {"value": 2016.999, "inferred": true, "raw_value": "2016"}, "country": {"value": "China", "confidence": {"China": 1.0}, "entropy": -1e-12}}, "branch_attrs": {}}, {"name": "NODE_0000938", "node_attrs": {"div": 0.0243332, "num_date": {"value": 2008.173}, "confidence": {"value": 9}, "country": {"value": "Southkorea", "confidence": {"Southkorea": 1.0}, "entropy": 0.000308}}, "branch_attrs": {}, "children": [{"name": "KM042399", "node_attrs": {"div": 0.0294554, "num_date": {"value": 2016.001, "inferred": true, "raw_value": "2016"}, "country": {"value": "Vietnam", "confidence": {"Vietnam": 1.0}, "entropy": -1e-12}}, "branch_attrs": {}}, {"name": "JF317580", "node_attrs": {"div": 0.0266102, "num_date": {"value": 2011.001, "inferred": true, "raw_value": "2011"}, "country": {"value": "Southkorea", "confidence": {"Southkorea": 1.0}, "entropy": -1e-12}}, "branch_attrs": {}}, {"name": "NODE_0000940", "node_attrs": {"div": 0.0248971, "num_date": {"value": 2008.303}, "confidence": {"value": 47}, "country": {"value": "Southkorea", "confidence": {"Southkorea": 1.0}, "entropy": 0.000104}}, "branch_attrs": {}, "children": [{"name": "FJ905460", "node_attrs": {"div": 0.0283132, "num_date": {"value": 2008.999, "inferred": true, "raw_value": "2008"}, "country": {"value": "Southkorea", "confidence": {"Southkorea": 1.0}, "entropy": -1e-12}}, "branch_attrs": {}}, {"name": "JF317565", "node_attrs": {"div": 0.0288674, "num_date": {"value": 2012.001, "inferred": true, "raw_value": "2012"}, "country": {"value": "Southkorea", "confidence": {"Southkorea": 1.0}, "entropy": -1e-12}}, "branch_attrs": {}}]}]}, {"name": "NODE_0000480", "node_attrs": {"div": 0.0237774, "num_date": {"value": 2008.978}, "country": {"value": "Southkorea", "confidence": {"Southkorea": 0.987, "China": 0.013}, "entropy": 0.0696}}, "branch_attrs": {}, "children": [{"name": "NODE_0000937", "node_attrs": {"div": 0.0266063, "num_date": {"value": 2011.428}, "confidence": {"value": 56}, "country": {"value": "China", "confidence": {"China": 0.683, "Southkorea": 0.316}, "entropy": 0.628}}, "branch_attrs": {}, "children": [{"name": "KP081552", "node_attrs": {"div": 0.0334499, "num_date": {"value": 2016.432, "inferred": true, "raw_value": "2016"}, "country": {"value": "China", "confidence": {"China": 1.0}, "entropy": -1e-12}}, "branch_attrs": {}}, {"name": "KP081556", "node_attrs": {"div": 0.0323067, "num_date": {"value": 2016.001, "inferred": true, "raw_value": "2016"}, "country": {"value": "China", "confidence": {"China": 1.0}, "entropy": -1e-12}}, "branch_attrs": {}}]}, {"name": "NODE_0000538", "node_attrs": {"div": 0.0237774, "num_date": {"value": 2009.247}, "country": {"value": "Southkorea", "confidence": {"Southkorea": 0.986, "China": 0.0138}, "entropy": 0.0726}}, "branch_attrs": {}, "children": [{"name": "NODE_0000933", "node_attrs": {"div": 0.0260469, "num_date": {"value": 2011.09}, "confidence": {"value": 59}, "country": {"value": "China", "confidence": {"China": 0.879, "Southkorea": 0.121}, "entropy": 0.369}}, "branch_attrs": {}, "children": [{"name": "KP081545", "node_attrs": {"div": 0.027747, "num_date": {"value": 2016.001, "inferred": true, "raw_value": "2016"}, "country": {"value": "China", "confidence": {"China": 1.0}, "entropy": -1e-12}}, "branch_attrs": {}}, {"name": "MT543017", "node_attrs": {"div": 0.0277468, "num_date": {"value": 2011.999, "inferred": true, "raw_value": "2011"}, "country": {"value": "China", "confidence": {"China": 1.0}, "entropy": -1e-12}}, "branch_attrs": {}}]}, {"name": "NODE_0000540", "node_attrs": {"div": 0.0237774, "num_date": {"value": 2009.96}, "country": {"value": "Southkorea", "confidence": {"Southkorea": 0.999}, "entropy": 0.00514}}, "branch_attrs": {}, "children": [{"name": "MZ440696", "node_attrs": {"div": 0.024908, "num_date": {"value": 2015.001, "inferred": true, "raw_value": "2015"}, "country": {"value": "Southkorea", "confidence": {"Southkorea": 1.0}, "entropy": -1e-12}}, "branch_attrs": {}}, {"name": "JF317576", "node_attrs": {"div": 0.02491, "num_date": {"value": 2011.001, "inferred": true, "raw_value": "2011"}, "country": {"value": "Southkorea", "confidence": {"Southkorea": 1.0}, "entropy": -1e-12}}, "branch_attrs": {}}]}]}]}]}]}]}, {"name": "NODE_0000941", "node_attrs": {"div": 0.0215856, "num_date": {"value": 2006.114}, "confidence": {"value": 3}, "country": {"value": "China", "confidence": {"China": 0.999}, "entropy": 0.00471}}, "branch_attrs": {}, "children": [{"name": "FJ644925", "node_attrs": {"div": 0.0232855, "num_date": {"value": 2007.275, "inferred": true, "raw_value": "2007"}, "country": {"value": "China", "confidence": {"China": 1.0}, "entropy": -1e-12}}, "branch_attrs": {}}, {"name": "NODE_0000942", "node_attrs": {"div": 0.0221511, "num_date": {"value": 2006.245}, "confidence": {"value": 33}, "country": {"value": "China", "confidence": {"China": 1.0}, "entropy": 0.00446}}, "branch_attrs": {}, "children": [{"name": "EU555439", "node_attrs": {"div": 0.0266962, "num_date": {"value": 2006.999, "inferred": true, "raw_value": "2006"}, "country": {"value": "China", "confidence": {"China": 1.0}, "entropy": -1e-12}}, "branch_attrs": {}}, {"name": "MH465409", "node_attrs": {"div": 0.0244193, "num_date": {"value": 2020.001, "inferred": true, "raw_value": "2020"}, "country": {"value": "China", "confidence": {"China": 1.0}, "entropy": -1e-12}}, "branch_attrs": {}}]}, {"name": "NODE_0000947", "node_attrs": {"div": 0.0237089, "num_date": {"value": 2007.993}, "confidence": {"value": 100}, "country": {"value": "China", "confidence": {"China": 1.0}, "entropy": 0.00402}}, "branch_attrs": {}, "children": [{"name": "JQ002672", "node_attrs": {"div": 0.0255558, "num_date": {"value": 2012.001, "inferred": true, "raw_value": "2012"}, "country": {"value": "China", "confidence": {"China": 1.0}, "entropy": -1e-12}}, "branch_attrs": {}}, {"name": "NODE_0000948", "node_attrs": {"div": 0.0248409, "num_date": {"value": 2008.557}, "confidence": {"value": 100}, "country": {"value": "China", "confidence": {"China": 1.0}, "entropy": 0.00395}}, "branch_attrs": {}, "children": [{"name": "KM624032", "node_attrs": {"div": 0.0272587, "num_date": {"value": 2015.001, "inferred": true, "raw_value": "2015"}, "country": {"value": "China", "confidence": {"China": 1.0}, "entropy": -1e-12}}, "branch_attrs": {}}, {"name": "GU083582", "node_attrs": {"div": 0.0292407, "num_date": {"value": 2009.999, "inferred": true, "raw_value": "2009"}, "country": {"value": "China", "confidence": {"China": 1.0}, "entropy": -1e-12}}, "branch_attrs": {}}]}]}, {"name": "NODE_0000982", "node_attrs": {"div": 0.0221507, "num_date": {"value": 2006.27}, "confidence": {"value": 37}, "country": {"value": "China", "confidence": {"China": 1.0}, "entropy": 0.00268}}, "branch_attrs": {}, "children": [{"name": "HM776445", "node_attrs": {"div": 0.0238521, "num_date": {"value": 2012.001, "inferred": true, "raw_value": "2012"}, "country": {"value": "China", "confidence": {"China": 1.0}, "entropy": -1e-12}}, "branch_attrs": {}}, {"name": "NODE_0000983", "node_attrs": {"div": 0.0255581, "num_date": {"value": 2007.042}, "confidence": {"value": 100}, "country": {"value": "China", "confidence": {"China": 1.0}, "entropy": 1.89e-07}}, "branch_attrs": {}, "children": [{"name": "FJ667596", "node_attrs": {"div": 0.0295281, "num_date": {"value": 2007.999, "inferred": true, "raw_value": "2007"}, "country": {"value": "China", "confidence": {"China": 1.0}, "entropy": -1e-12}}, "branch_attrs": {}}, {"name": "FJ667594", "node_attrs": {"div": 0.0261237, "num_date": {"value": 2007.428, "inferred": true, "raw_value": "2007"}, "country": {"value": "China", "confidence": {"China": 1.0}, "entropy": -1e-12}}, "branch_attrs": {}}, {"name": "FJ716704", "node_attrs": {"div": 0.0272572, "num_date": {"value": 2007.999, "inferred": true, "raw_value": "2007"}, "country": {"value": "China", "confidence": {"China": 1.0}, "entropy": -1e-12}}, "branch_attrs": {}}, {"name": "FJ667595", "node_attrs": {"div": 0.0261242, "num_date": {"value": 2007.428, "inferred": true, "raw_value": "2007"}, "country": {"value": "China", "confidence": {"China": 1.0}, "entropy": -1e-12}}, "branch_attrs": {}}, {"name": "FJ716703", "node_attrs": {"div": 0.0283943, "num_date": {"value": 2007.999, "inferred": true, "raw_value": "2007"}, "country": {"value": "China", "confidence": {"China": 1.0}, "entropy": -1e-12}}, "branch_attrs": {}}]}]}, {"name": "NODE_0000965", "node_attrs": {"div": 0.0221521, "num_date": {"value": 2006.754}, "confidence": {"value": 23}, "country": {"value": "China", "confidence": {"China": 1.0}, "entropy": 0.000161}}, "branch_attrs": {}, "children": [{"name": "FJ644923", "node_attrs": {"div": 0.0261253, "num_date": {"value": 2007.999, "inferred": true, "raw_value": "2007"}, "country": {"value": "China", "confidence": {"China": 1.0}, "entropy": -1e-12}}, "branch_attrs": {}}, {"name": "NODE_0000966", "node_attrs": {"div": 0.0238531, "num_date": {"value": 2007.513}, "confidence": {"value": 100}, "country": {"value": "China", "confidence": {"China": 1.0}, "entropy": 0.000291}}, "branch_attrs": {}, "children": [{"name": "FJ644920", "node_attrs": {"div": 0.0249853, "num_date": {"value": 2007.999, "inferred": true, "raw_value": "2007"}, "country": {"value": "China", "confidence": {"China": 1.0}, "entropy": -1e-12}}, "branch_attrs": {}}, {"name": "FJ644921", "node_attrs": {"div": 0.0244187, "num_date": {"value": 2007.895, "inferred": true, "raw_value": "2007"}, "country": {"value": "China", "confidence": {"China": 1.0}, "entropy": -1e-12}}, "branch_attrs": {}}]}, {"name": "NODE_0000549", "node_attrs": {"div": 0.0221521, "num_date": {"value": 2008.986}, "country": {"value": "China", "confidence": {"China": 1.0}, "entropy": 0.00232}}, "branch_attrs": {}, "children": [{"name": "GQ174519", "node_attrs": {"div": 0.0261303, "num_date": {"value": 2011.935, "inferred": true, "raw_value": "2011"}, "country": {"value": "China", "confidence": {"China": 1.0}, "entropy": -1e-12}}, "branch_attrs": {}}, {"name": "NODE_0000554", "node_attrs": {"div": 0.0221521, "num_date": {"value": 2008.986}, "country": {"value": "China", "confidence": {"China": 1.0}, "entropy": 0.00145}}, "branch_attrs": {}, "children": [{"name": "GQ359000", "node_attrs": {"div": 0.0227179, "num_date": {"value": 2009.399, "inferred": true, "raw_value": "2009"}, "country": {"value": "China", "confidence": {"China": 1.0}, "entropy": -1e-12}}, "branch_attrs": {}}, {"name": "NODE_0000555", "node_attrs": {"div": 0.0221521, "num_date": {"value": 2009.986}, "country": {"value": "China", "confidence": {"China": 0.995, "India": 0.00501}, "entropy": 0.036}}, "branch_attrs": {}, "children": [{"name": "HM776446", "node_attrs": {"div": 0.0238522, "num_date": {"value": 2012.001, "inferred": true, "raw_value": "2012"}, "country": {"value": "China", "confidence": {"China": 1.0}, "entropy": -1e-12}}, "branch_attrs": {}}, {"name": "NODE_0000968", "node_attrs": {"div": 0.0249882, "num_date": {"value": 2016.938}, "confidence": {"value": 100}, "country": {"value": "India", "confidence": {"India": 1.0}, "entropy": 0.00271}}, "branch_attrs": {}, "children": [{"name": "KX009480", "node_attrs": {"div": 0.0249905, "num_date": {"value": 2017.001, "inferred": true, "raw_value": "2017"}, "country": {"value": "India", "confidence": {"India": 1.0}, "entropy": -1e-12}}, "branch_attrs": {}}, {"name": "KX009481", "node_attrs": {"div": 0.0261214, "num_date": {"value": 2017.782, "inferred": true, "raw_value": "2017"}, "country": {"value": "India", "confidence": {"India": 1.0}, "entropy": -1e-12}}, "branch_attrs": {}}]}]}]}]}]}, {"name": "NODE_0000558", "node_attrs": {"div": 0.0215856, "num_date": {"value": 2007.299}, "country": {"value": "China", "confidence": {"China": 0.919, "Southkorea": 0.0805}, "entropy": 0.28}}, "branch_attrs": {}, "children": [{"name": "NODE_0000960", "node_attrs": {"div": 0.0221521, "num_date": {"value": 2007.803}, "confidence": {"value": 71}, "country": {"value": "Southkorea", "confidence": {"Southkorea": 0.965, "China": 0.0351}, "entropy": 0.152}}, "branch_attrs": {}, "children": [{"name": "FJ905463", "node_attrs": {"div": 0.0255564, "num_date": {"value": 2008.999, "inferred": true, "raw_value": "2008"}, "country": {"value": "Southkorea", "confidence": {"Southkorea": 1.0}, "entropy": -1e-12}}, "branch_attrs": {}}, {"name": "NODE_0000961", "node_attrs": {"div": 0.0232851, "num_date": {"value": 2011.74}, "confidence": {"value": 100}, "country": {"value": "Southkorea", "confidence": {"Southkorea": 1.0}, "entropy": 0.00081}}, "branch_attrs": {}, "children": [{"name": "JF317569", "node_attrs": {"div": 0.0232872, "num_date": {"value": 2012.001, "inferred": true, "raw_value": "2012"}, "country": {"value": "Southkorea", "confidence": {"Southkorea": 1.0}, "entropy": -1e-12}}, "branch_attrs": {}}, {"name": "JF317570", "node_attrs": {"div": 0.0255524, "num_date": {"value": 2012.999, "inferred": true, "raw_value": "2012"}, "country": {"value": "Southkorea", "confidence": {"Southkorea": 1.0}, "entropy": -1e-12}}, "branch_attrs": {}}]}]}, {"name": "NODE_0000562", "node_attrs": {"div": 0.0215856, "num_date": {"value": 2007.299}, "country": {"value": "China", "confidence": {"China": 0.989, "Southkorea": 0.0107}, "entropy": 0.0592}}, "branch_attrs": {}, "children": [{"name": "NODE_0000973", "node_attrs": {"div": 0.0221507, "num_date": {"value": 2007.992}, "confidence": {"value": 46}, "country": {"value": "China", "confidence": {"China": 0.994, "Southkorea": 0.00566}, "entropy": 0.0363}}, "branch_attrs": {}, "children": [{"name": "GU325766", "node_attrs": {"div": 0.0266945, "num_date": {"value": 2009.999, "inferred": true, "raw_value": "2009"}, "country": {"value": "China", "confidence": {"China": 1.0}, "entropy": -1e-12}}, "branch_attrs": {}}, {"name": "NODE_0000974", "node_attrs": {"div": 0.0227168, "num_date": {"value": 2015.938}, "confidence": {"value": 98}, "country": {"value": "China", "confidence": {"China": 0.999}, "entropy": 0.00469}}, "branch_attrs": {}, "children": [{"name": "PP158541", "node_attrs": {"div": 0.0227188, "num_date": {"value": 2016.001, "inferred": true, "raw_value": "2016"}, "country": {"value": "China", "confidence": {"China": 1.0}, "entropy": -1e-12}}, "branch_attrs": {}}, {"name": "NODE_0000975", "node_attrs": {"div": 0.023283, "num_date": {"value": 2017.977}, "confidence": {"value": 97}, "country": {"value": "China", "confidence": {"China": 1.0}, "entropy": 0.0008}}, "branch_attrs": {}, "children": [{"name": "MF926252", "node_attrs": {"div": 0.0232859, "num_date": {"value": 2018.001, "inferred": true, "raw_value": "2018"}, "country": {"value": "China", "confidence": {"China": 1.0}, "entropy": -1e-12}}, "branch_attrs": {}}, {"name": "NODE_0000504", "node_attrs": {"div": 0.023283, "num_date": {"value": 2017.977}, "country": {"value": "China", "confidence": {"China": 1.0}, "entropy": 0.000657}}, "branch_attrs": {}, "children": [{"name": "NODE_0000978", "node_attrs": {"div": 0.0249831, "num_date": {"value": 2019.697}, "confidence": {"value": 100}, "country": {"value": "China", "confidence": {"China": 1.0}, "entropy": 0.000826}}, "branch_attrs": {}, "children": [{"name": "MG732821", "node_attrs": {"div": 0.025549, "num_date": {"value": 2019.999, "inferred": true, "raw_value": "2019"}, "country": {"value": "China", "confidence": {"China": 1.0}, "entropy": -1e-12}}, "branch_attrs": {}}, {"name": "MN400446", "node_attrs": {"div": 0.0255492, "num_date": {"value": 2021.001, "inferred": true, "raw_value": "2021"}, "country": {"value": "China", "confidence": {"China": 1.0}, "entropy": -1e-12}}, "branch_attrs": {}}]}, {"name": "NODE_0000506", "node_attrs": {"div": 0.023283, "num_date": {"value": 2018.388}, "country": {"value": "China", "confidence": {"China": 1.0}, "entropy": 0.000315}}, "branch_attrs": {}, "children": [{"name": "MG732820", "node_attrs": {"div": 0.023849, "num_date": {"value": 2019.001, "inferred": true, "raw_value": "2019"}, "country": {"value": "China", "confidence": {"China": 1.0}, "entropy": -1e-12}}, "branch_attrs": {}}, {"name": "MG732815", "node_attrs": {"div": 0.0232855, "num_date": {"value": 2019.001, "inferred": true, "raw_value": "2019"}, "country": {"value": "China", "confidence": {"China": 1.0}, "entropy": -1e-12}}, "branch_attrs": {}}]}]}]}]}]}, {"name": "NODE_0000569", "node_attrs": {"div": 0.0215856, "num_date": {"value": 2007.299}, "country": {"value": "China", "confidence": {"China": 0.997, "Southkorea": 0.00287}, "entropy": 0.0197}}, "branch_attrs": {}, "children": [{"name": "NODE_0000949", "node_attrs": {"div": 0.022718, "num_date": {"value": 2007.989}, "confidence": {"value": 27}, "country": {"value": "China", "confidence": {"China": 0.996, "Southkorea": 0.00366}, "entropy": 0.0242}}, "branch_attrs": {}, "children": [{"name": "MT185058", "node_attrs": {"div": 0.0261225, "num_date": {"value": 2009.999, "inferred": true, "raw_value": "2009"}, "country": {"value": "China", "confidence": {"China": 1.0}, "entropy": -1e-12}}, "branch_attrs": {}}, {"name": "GQ359006", "node_attrs": {"div": 0.0244181, "num_date": {"value": 2008.999, "inferred": true, "raw_value": "2008"}, "country": {"value": "China", "confidence": {"China": 1.0}, "entropy": -1e-12}}, "branch_attrs": {}}, {"name": "NODE_0000571", "node_attrs": {"div": 0.022718, "num_date": {"value": 2009.96}, "country": {"value": "China", "confidence": {"China": 0.646, "Southkorea": 0.354}, "entropy": 0.651}}, "branch_attrs": {}, "children": [{"name": "MZ995480", "node_attrs": {"div": 0.023284, "num_date": {"value": 2015.001, "inferred": true, "raw_value": "2015"}, "country": {"value": "China", "confidence": {"China": 1.0}, "entropy": -1e-12}}, "branch_attrs": {}}, {"name": "JF317579", "node_attrs": {"div": 0.0238509, "num_date": {"value": 2011.001, "inferred": true, "raw_value": "2011"}, "country": {"value": "Southkorea", "confidence": {"Southkorea": 1.0}, "entropy": -1e-12}}, "branch_attrs": {}}]}]}, {"name": "NODE_0000572", "node_attrs": {"div": 0.0215856, "num_date": {"value": 2007.299}, "country": {"value": "China", "confidence": {"China": 1.0}, "entropy": 0.00362}}, "branch_attrs": {}, "children": [{"name": "NODE_0000958", "node_attrs": {"div": 0.0227188, "num_date": {"value": 2008.368}, "confidence": {"value": 100}, "country": {"value": "China", "confidence": {"China": 1.0}, "entropy": 0.000948}}, "branch_attrs": {}, "children": [{"name": "FJ948167", "node_attrs": {"div": 0.0238518, "num_date": {"value": 2008.999, "inferred": true, "raw_value": "2008"}, "country": {"value": "China", "confidence": {"China": 1.0}, "entropy": -1e-12}}, "branch_attrs": {}}, {"name": "HM003569", "node_attrs": {"div": 0.0238528, "num_date": {"value": 2010.001, "inferred": true, "raw_value": "2010"}, "country": {"value": "China", "confidence": {"China": 1.0}, "entropy": -1e-12}}, "branch_attrs": {}}]}, {"name": "NODE_0000574", "node_attrs": {"div": 0.0215856, "num_date": {"value": 2007.299}, "country": {"value": "China", "confidence": {"China": 1.0}, "entropy": 0.00383}}, "branch_attrs": {}, "children": [{"name": "NODE_0000995", "node_attrs": {"div": 0.0221542, "num_date": {"value": 2007.431}, "confidence": {"value": 24}, "country": {"value": "China", "confidence": {"China": 1.0}, "entropy": 1.55e-06}}, "branch_attrs": {}, "children": [{"name": "GQ227412", "node_attrs": {"div": 0.0227199, "num_date": {"value": 2008.001, "inferred": true, "raw_value": "2008"}, "country": {"value": "China", "confidence": {"China": 1.0}, "entropy": -1e-12}}, "branch_attrs": {}}, {"name": "GU325764", "node_attrs": {"div": 0.0266958, "num_date": {"value": 2009.999, "inferred": true, "raw_value": "2009"}, "country": {"value": "China", "confidence": {"China": 1.0}, "entropy": -1e-12}}, "branch_attrs": {}}, {"name": "NODE_0001017", "node_attrs": {"div": 0.0227202, "num_date": {"value": 2007.522}, "confidence": {"value": 88}, "country": {"value": "China", "confidence": {"China": 1.0}, "entropy": 0.000284}}, "branch_attrs": {}, "children": [{"name": "FJ644924", "node_attrs": {"div": 0.0238542, "num_date": {"value": 2007.999, "inferred": true, "raw_value": "2007"}, "country": {"value": "China", "confidence": {"China": 1.0}, "entropy": -1e-12}}, "branch_attrs": {}}, {"name": "FJ644930", "node_attrs": {"div": 0.024988, "num_date": {"value": 2007.999, "inferred": true, "raw_value": "2007"}, "country": {"value": "China", "confidence": {"China": 1.0}, "entropy": -1e-12}}, "branch_attrs": {}}]}, {"name": "NODE_0000996", "node_attrs": {"div": 0.0234782, "num_date": {"value": 2008.692}, "confidence": {"value": 77}, "country": {"value": "China", "confidence": {"China": 1.0}, "entropy": 0.00393}}, "branch_attrs": {}, "children": [{"name": "MH465419", "node_attrs": {"div": 0.0283957, "num_date": {"value": 2020.001, "inferred": true, "raw_value": "2020"}, "country": {"value": "China", "confidence": {"China": 1.0}, "entropy": -1e-12}}, "branch_attrs": {}}, {"name": "NODE_0000997", "node_attrs": {"div": 0.0240432, "num_date": {"value": 2008.974}, "confidence": {"value": 70}, "country": {"value": "China", "confidence": {"China": 1.0}, "entropy": 0.00137}}, "branch_attrs": {}, "children": [{"name": "GQ449672", "node_attrs": {"div": 0.0261175, "num_date": {"value": 2009.999, "inferred": true, "raw_value": "2009"}, "country": {"value": "China", "confidence": {"China": 1.0}, "entropy": -1e-12}}, "branch_attrs": {}}, {"name": "NODE_0000998", "node_attrs": {"div": 0.027643, "num_date": {"value": 2010.995}, "confidence": {"value": 100}, "country": {"value": "China", "confidence": {"China": 1.0}, "entropy": 0.00299}}, "branch_attrs": {}, "children": [{"name": "GU938303", "node_attrs": {"div": 0.0276455, "num_date": {"value": 2010.995, "inferred": true, "raw_value": "2010"}, "country": {"value": "China", "confidence": {"China": 1.0}, "entropy": -1e-12}}, "branch_attrs": {}}, {"name": "KX161691", "node_attrs": {"div": 0.0282086, "num_date": {"value": 2016.001, "inferred": true, "raw_value": "2016"}, "country": {"value": "China", "confidence": {"China": 1.0}, "entropy": -1e-12}}, "branch_attrs": {}}]}]}]}, {"name": "NODE_0000580", "node_attrs": {"div": 0.0221542, "num_date": {"value": 2008.694}, "country": {"value": "China", "confidence": {"China": 1.0}, "entropy": 0.000719}}, "branch_attrs": {}, "children": [{"name": "NODE_0001022", "node_attrs": {"div": 0.0227211, "num_date": {"value": 2008.99}, "confidence": {"value": 61}, "country": {"value": "China", "confidence": {"China": 1.0}, "entropy": 0.00233}}, "branch_attrs": {}, "children": [{"name": "OQ168431", "node_attrs": {"div": 0.0255602, "num_date": {"value": 2018.001, "inferred": true, "raw_value": "2018"}, "country": {"value": "China", "confidence": {"China": 1.0}, "entropy": -1e-12}}, "branch_attrs": {}}, {"name": "NODE_0001023", "node_attrs": {"div": 0.0244297, "num_date": {"value": 2009.598}, "confidence": {"value": 100}, "country": {"value": "China", "confidence": {"China": 1.0}, "entropy": 0.000405}}, "branch_attrs": {}, "children": [{"name": "GQ996404", "node_attrs": {"div": 0.024996, "num_date": {"value": 2009.948, "inferred": true, "raw_value": "2009"}, "country": {"value": "China", "confidence": {"China": 1.0}, "entropy": -1e-12}}, "branch_attrs": {}}, {"name": "GU017735", "node_attrs": {"div": 0.0255689, "num_date": {"value": 2009.999, "inferred": true, "raw_value": "2009"}, "country": {"value": "China", "confidence": {"China": 1.0}, "entropy": -1e-12}}, "branch_attrs": {}}]}]}, {"name": "NODE_0000583", "node_attrs": {"div": 0.0221542, "num_date": {"value": 2008.992}, "country": {"value": "China", "confidence": {"China": 1.0}, "entropy": 0.00135}}, "branch_attrs": {}, "children": [{"name": "HM003570", "node_attrs": {"div": 0.0244219, "num_date": {"value": 2010.682, "inferred": true, "raw_value": "2010"}, "country": {"value": "China", "confidence": {"China": 1.0}, "entropy": -1e-12}}, "branch_attrs": {}}, {"name": "NODE_0000586", "node_attrs": {"div": 0.0221542, "num_date": {"value": 2008.992}, "country": {"value": "China", "confidence": {"China": 0.999}, "entropy": 0.00613}}, "branch_attrs": {}, "children": [{"name": "JN388690", "node_attrs": {"div": 0.0255585, "num_date": {"value": 2012.001, "inferred": true, "raw_value": "2012"}, "country": {"value": "China", "confidence": {"China": 1.0}, "entropy": -1e-12}}, "branch_attrs": {}}, {"name": "NODE_0000589", "node_attrs": {"div": 0.0221542, "num_date": {"value": 2008.992}, "country": {"value": "China", "confidence": {"China": 0.996, "Southkorea": 0.00367}, "entropy": 0.0244}}, "branch_attrs": {}, "children": [{"name": "GU325754", "node_attrs": {"div": 0.0227199, "num_date": {"value": 2009.406, "inferred": true, "raw_value": "2009"}, "country": {"value": "China", "confidence": {"China": 1.0}, "entropy": -1e-12}}, "branch_attrs": {}}, {"name": "NODE_0000590", "node_attrs": {"div": 0.0221542, "num_date": {"value": 2009.98}, "country": {"value": "China", "confidence": {"China": 0.932, "Southkorea": 0.0678}, "entropy": 0.248}}, "branch_attrs": {}, "children": [{"name": "MT543003", "node_attrs": {"div": 0.0238541, "num_date": {"value": 2011.247, "inferred": true, "raw_value": "2011"}, "country": {"value": "China", "confidence": {"China": 1.0}, "entropy": -1e-12}}, "branch_attrs": {}}, {"name": "NODE_0000591", "node_attrs": {"div": 0.0221542, "num_date": {"value": 2009.98}, "country": {"value": "Southkorea", "confidence": {"Southkorea": 0.716, "China": 0.284}, "entropy": 0.597}}, "branch_attrs": {}, "children": [{"name": "JF317575", "node_attrs": {"div": 0.0238535, "num_date": {"value": 2011.246, "inferred": true, "raw_value": "2011"}, "country": {"value": "Southkorea", "confidence": {"Southkorea": 1.0}, "entropy": -1e-12}}, "branch_attrs": {}}, {"name": "NODE_0000593", "node_attrs": {"div": 0.0221542, "num_date": {"value": 2009.98}, "country": {"value": "Southkorea", "confidence": {"Southkorea": 0.71, "China": 0.29}, "entropy": 0.602}}, "branch_attrs": {}, "children": [{"name": "NODE_0001000", "node_attrs": {"div": 0.0232859, "num_date": {"value": 2010.707}, "confidence": {"value": 100}, "country": {"value": "Southkorea", "confidence": {"Southkorea": 0.786, "China": 0.214}, "entropy": 0.519}}, "branch_attrs": {}, "children": [{"name": "KX826908", "node_attrs": {"div": 0.023288, "num_date": {"value": 2017.001, "inferred": true, "raw_value": "2017"}, "country": {"value": "China", "confidence": {"China": 1.0}, "entropy": -1e-12}}, "branch_attrs": {}}, {"name": "MT814849", "node_attrs": {"div": 0.0244188, "num_date": {"value": 2010.999, "inferred": true, "raw_value": "2010"}, "country": {"value": "Southkorea", "confidence": {"Southkorea": 1.0}, "entropy": -1e-12}}, "branch_attrs": {}}]}, {"name": "NODE_0000597", "node_attrs": {"div": 0.0221542, "num_date": {"value": 2010.983}, "country": {"value": "China", "confidence": {"China": 0.965, "Southkorea": 0.0346}, "entropy": 0.151}}, "branch_attrs": {}, "children": [{"name": "HM641752", "node_attrs": {"div": 0.0232864, "num_date": {"value": 2011.827, "inferred": true, "raw_value": "2011"}, "country": {"value": "China", "confidence": {"China": 1.0}, "entropy": -1e-12}}, "branch_attrs": {}}, {"name": "NODE_0000599", "node_attrs": {"div": 0.0221542, "num_date": {"value": 2011.722}, "country": {"value": "China", "confidence": {"China": 0.997, "Southkorea": 0.00311}, "entropy": 0.0212}}, "branch_attrs": {}, "children": [{"name": "NODE_0001015", "node_attrs": {"div": 0.0238544, "num_date": {"value": 2012.771}, "confidence": {"value": 61}, "country": {"value": "China", "confidence": {"China": 0.999}, "entropy": 0.0079}}, "branch_attrs": {}, "children": [{"name": "JQ955679", "node_attrs": {"div": 0.0244208, "num_date": {"value": 2012.999, "inferred": true, "raw_value": "2012"}, "country": {"value": "China", "confidence": {"China": 1.0}, "entropy": -1e-12}}, "branch_attrs": {}}, {"name": "MK305880", "node_attrs": {"div": 0.0272563, "num_date": {"value": 2020.001, "inferred": true, "raw_value": "2020"}, "country": {"value": "China", "confidence": {"China": 1.0}, "entropy": -1e-12}}, "branch_attrs": {}}]}, {"name": "NODE_0000601", "node_attrs": {"div": 0.0221542, "num_date": {"value": 2011.737}, "country": {"value": "China", "confidence": {"China": 1.0}, "entropy": 0.00204}}, "branch_attrs": {}, "children": [{"name": "MT542989", "node_attrs": {"div": 0.0227198, "num_date": {"value": 2011.999, "inferred": true, "raw_value": "2011"}, "country": {"value": "China", "confidence": {"China": 1.0}, "entropy": -1e-12}}, "branch_attrs": {}}, {"name": "NODE_0000605", "node_attrs": {"div": 0.0221542, "num_date": {"value": 2011.91}, "country": {"value": "China", "confidence": {"China": 1.0}, "entropy": 0.000901}}, "branch_attrs": {}, "children": [{"name": "HM776451", "node_attrs": {"div": 0.0232863, "num_date": {"value": 2012.738, "inferred": true, "raw_value": "2012"}, "country": {"value": "China", "confidence": {"China": 1.0}, "entropy": -1e-12}}, "branch_attrs": {}}, {"name": "NODE_0000606", "node_attrs": {"div": 0.0221542, "num_date": {"value": 2013.945}, "country": {"value": "China", "confidence": {"China": 1.0}, "entropy": 0.00127}}, "branch_attrs": {}, "children": [{"name": "KF742541", "node_attrs": {"div": 0.0244224, "num_date": {"value": 2015.604, "inferred": true, "raw_value": "2015"}, "country": {"value": "China", "confidence": {"China": 1.0}, "entropy": -1e-12}}, "branch_attrs": {}}, {"name": "NODE_0000607", "node_attrs": {"div": 0.0221542, "num_date": {"value": 2013.953}, "country": {"value": "China", "confidence": {"China": 1.0}, "entropy": 0.000559}}, "branch_attrs": {}, "children": [{"name": "NODE_0001014", "node_attrs": {"div": 0.0238541, "num_date": {"value": 2014.99}, "confidence": {"value": 100}, "country": {"value": "China", "confidence": {"China": 1.0}, "entropy": 0.000434}}, "branch_attrs": {}, "children": [{"name": "OR785800", "node_attrs": {"div": 0.0238566, "num_date": {"value": 2015.001, "inferred": true, "raw_value": "2015"}, "country": {"value": "China", "confidence": {"China": 1.0}, "entropy": -1e-12}}, "branch_attrs": {}}, {"name": "OR785796", "node_attrs": {"div": 0.0255534, "num_date": {"value": 2015.999, "inferred": true, "raw_value": "2015"}, "country": {"value": "China", "confidence": {"China": 1.0}, "entropy": -1e-12}}, "branch_attrs": {}}]}, {"name": "NODE_0000610", "node_attrs": {"div": 0.0221542, "num_date": {"value": 2014.989}, "country": {"value": "China", "confidence": {"China": 1.0}, "entropy": 0.000518}}, "branch_attrs": {}, "children": [{"name": "KM624031", "node_attrs": {"div": 0.0238546, "num_date": {"value": 2015.999, "inferred": true, "raw_value": "2015"}, "country": {"value": "China", "confidence": {"China": 1.0}, "entropy": -1e-12}}, "branch_attrs": {}}, {"name": "NODE_0000612", "node_attrs": {"div": 0.0221542, "num_date": {"value": 2015.938}, "country": {"value": "China", "confidence": {"China": 1.0}, "entropy": 0.000515}}, "branch_attrs": {}, "children": [{"name": "KY659551", "node_attrs": {"div": 0.0238535, "num_date": {"value": 2017.204, "inferred": true, "raw_value": "2017"}, "country": {"value": "China", "confidence": {"China": 1.0}, "entropy": -1e-12}}, "branch_attrs": {}}, {"name": "NODE_0000616", "node_attrs": {"div": 0.0221542, "num_date": {"value": 2015.938}, "country": {"value": "China", "confidence": {"China": 1.0}, "entropy": 0.000307}}, "branch_attrs": {}, "children": [{"name": "KX161698", "node_attrs": {"div": 0.0221567, "num_date": {"value": 2016.001, "inferred": true, "raw_value": "2016"}, "country": {"value": "China", "confidence": {"China": 1.0}, "entropy": -1e-12}}, "branch_attrs": {}}, {"name": "KX068222", "node_attrs": {"div": 0.0227199, "num_date": {"value": 2016.351, "inferred": true, "raw_value": "2016"}, "country": {"value": "China", "confidence": {"China": 1.0}, "entropy": -1e-12}}, "branch_attrs": {}}]}]}]}]}]}]}]}]}]}]}]}]}]}]}]}]}]}, {"name": "NODE_0000620", "node_attrs": {"div": 0.0215856, "num_date": {"value": 2007.987}, "country": {"value": "China", "confidence": {"China": 0.995, "Southkorea": 0.00449}, "entropy": 0.029}}, "branch_attrs": {}, "children": [{"name": "HM038032", "node_attrs": {"div": 0.0238521, "num_date": {"value": 2010.001, "inferred": true, "raw_value": "2010"}, "country": {"value": "China", "confidence": {"China": 1.0}, "entropy": -1e-12}}, "branch_attrs": {}}, {"name": "NODE_0000621", "node_attrs": {"div": 0.0215856, "num_date": {"value": 2008.495}, "country": {"value": "China", "confidence": {"China": 0.964, "Southkorea": 0.0356}, "entropy": 0.154}}, "branch_attrs": {}, "children": [{"name": "JF317585", "node_attrs": {"div": 0.0244207, "num_date": {"value": 2011.001, "inferred": true, "raw_value": "2011"}, "country": {"value": "Southkorea", "confidence": {"Southkorea": 1.0}, "entropy": -1e-12}}, "branch_attrs": {}}, {"name": "NODE_0000622", "node_attrs": {"div": 0.0215856, "num_date": {"value": 2008.495}, "country": {"value": "China", "confidence": {"China": 0.984, "Southkorea": 0.0164}, "entropy": 0.0838}}, "branch_attrs": {}, "children": [{"name": "NODE_0000963", "node_attrs": {"div": 0.0221517, "num_date": {"value": 2008.909}, "confidence": {"value": 59}, "country": {"value": "China", "confidence": {"China": 0.981, "Southkorea": 0.0188}, "entropy": 0.0935}}, "branch_attrs": {}, "children": [{"name": "JF317588", "node_attrs": {"div": 0.0244203, "num_date": {"value": 2011.001, "inferred": true, "raw_value": "2011"}, "country": {"value": "Southkorea", "confidence": {"Southkorea": 1.0}, "entropy": -1e-12}}, "branch_attrs": {}}, {"name": "HM038023", "node_attrs": {"div": 0.0238512, "num_date": {"value": 2010.175, "inferred": true, "raw_value": "2010"}, "country": {"value": "China", "confidence": {"China": 1.0}, "entropy": -1e-12}}, "branch_attrs": {}}, {"name": "HM038028", "node_attrs": {"div": 0.0244184, "num_date": {"value": 2010.598, "inferred": true, "raw_value": "2010"}, "country": {"value": "China", "confidence": {"China": 1.0}, "entropy": -1e-12}}, "branch_attrs": {}}]}, {"name": "NODE_0000625", "node_attrs": {"div": 0.0215856, "num_date": {"value": 2008.495}, "country": {"value": "China", "confidence": {"China": 0.999, "Southkorea": 0.00141}, "entropy": 0.0112}}, "branch_attrs": {}, "children": [{"name": "NODE_0000987", "node_attrs": {"div": 0.0221517, "num_date": {"value": 2008.78}, "confidence": {"value": 12}, "country": {"value": "China", "confidence": {"China": 0.999}, "entropy": 0.0076}}, "branch_attrs": {}, "children": [{"name": "NODE_0000628", "node_attrs": {"div": 0.0221517, "num_date": {"value": 2009.34}, "country": {"value": "China", "confidence": {"China": 0.999}, "entropy": 0.00513}}, "branch_attrs": {}, "children": [{"name": "MT542996", "node_attrs": {"div": 0.0249886, "num_date": {"value": 2011.455, "inferred": true, "raw_value": "2011"}, "country": {"value": "China", "confidence": {"China": 1.0}, "entropy": -1e-12}}, "branch_attrs": {}}, {"name": "NODE_0000629", "node_attrs": {"div": 0.0221517, "num_date": {"value": 2012.986}, "country": {"value": "China", "confidence": {"China": 0.998, "Southkorea": 0.00104}, "entropy": 0.0125}}, "branch_attrs": {}, "children": [{"name": "KF742546", "node_attrs": {"div": 0.0244194, "num_date": {"value": 2015.001, "inferred": true, "raw_value": "2015"}, "country": {"value": "China", "confidence": {"China": 1.0}, "entropy": -1e-12}}, "branch_attrs": {}}, {"name": "NODE_0000990", "node_attrs": {"div": 0.0232851, "num_date": {"value": 2018.985}, "confidence": {"value": 100}, "country": {"value": "China", "confidence": {"China": 0.999}, "entropy": 0.0104}}, "branch_attrs": {}, "children": [{"name": "MH920569", "node_attrs": {"div": 0.0238511, "num_date": {"value": 2022.001, "inferred": true, "raw_value": "2022"}, "country": {"value": "China", "confidence": {"China": 1.0}, "entropy": -1e-12}}, "branch_attrs": {}}, {"name": "MH920588", "node_attrs": {"div": 0.0255549, "num_date": {"value": 2021.001, "inferred": true, "raw_value": "2021"}, "country": {"value": "China", "confidence": {"China": 1.0}, "entropy": -1e-12}}, "branch_attrs": {}}]}]}]}, {"name": "NODE_0000991", "node_attrs": {"div": 0.0227164, "num_date": {"value": 2008.95}, "confidence": {"value": 32}, "country": {"value": "China", "confidence": {"China": 0.987, "Vietnam": 0.0129}, "entropy": 0.0702}}, "branch_attrs": {}, "children": [{"name": "NODE_0000992", "node_attrs": {"div": 0.0255609, "num_date": {"value": 2009.533}, "confidence": {"value": 99}, "country": {"value": "China", "confidence": {"China": 0.997, "Vietnam": 0.00243}, "entropy": 0.0183}}, "branch_attrs": {}, "children": [{"name": "MT185076", "node_attrs": {"div": 0.0284019, "num_date": {"value": 2009.999, "inferred": true, "raw_value": "2009"}, "country": {"value": "China", "confidence": {"China": 1.0}, "entropy": -1e-12}}, "branch_attrs": {}}, {"name": "MW974867", "node_attrs": {"div": 0.0261232, "num_date": {"value": 2015.001, "inferred": true, "raw_value": "2015"}, "country": {"value": "China", "confidence": {"China": 1.0}, "entropy": -1e-12}}, "branch_attrs": {}}]}, {"name": "NODE_0000993", "node_attrs": {"div": 0.0238512, "num_date": {"value": 2011.938}, "confidence": {"value": 100}, "country": {"value": "Vietnam", "confidence": {"Vietnam": 1.0}, "entropy": 6.46e-05}}, "branch_attrs": {}, "children": [{"name": "JQ181601", "node_attrs": {"div": 0.0244163, "num_date": {"value": 2012.351, "inferred": true, "raw_value": "2012"}, "country": {"value": "Vietnam", "confidence": {"Vietnam": 1.0}, "entropy": -1e-12}}, "branch_attrs": {}}, {"name": "JQ181590", "node_attrs": {"div": 0.0238538, "num_date": {"value": 2012.001, "inferred": true, "raw_value": "2012"}, "country": {"value": "Vietnam", "confidence": {"Vietnam": 1.0}, "entropy": -1e-12}}, "branch_attrs": {}}, {"name": "JQ181591", "node_attrs": {"div": 0.0244171, "num_date": {"value": 2012.351, "inferred": true, "raw_value": "2012"}, "country": {"value": "Vietnam", "confidence": {"Vietnam": 1.0}, "entropy": -1e-12}}, "branch_attrs": {}}]}]}]}, {"name": "NODE_0000634", "node_attrs": {"div": 0.0215856, "num_date": {"value": 2009.636}, "country": {"value": "China", "confidence": {"China": 1.0}, "entropy": 0.00183}}, "branch_attrs": {}, "children": [{"name": "NODE_0000952", "node_attrs": {"div": 0.0227202, "num_date": {"value": 2010.995}, "confidence": {"value": 33}, "country": {"value": "China", "confidence": {"China": 1.0}, "entropy": 0.00263}}, "branch_attrs": {}, "children": [{"name": "MW974868", "node_attrs": {"div": 0.0238523, "num_date": {"value": 2015.001, "inferred": true, "raw_value": "2015"}, "country": {"value": "China", "confidence": {"China": 1.0}, "entropy": -1e-12}}, "branch_attrs": {}}, {"name": "NODE_0000953", "node_attrs": {"div": 0.0238534, "num_date": {"value": 2011.424}, "confidence": {"value": 71}, "country": {"value": "China", "confidence": {"China": 1.0}, "entropy": 0.00279}}, "branch_attrs": {}, "children": [{"name": "MT543001", "node_attrs": {"div": 0.0261235, "num_date": {"value": 2011.999, "inferred": true, "raw_value": "2011"}, "country": {"value": "China", "confidence": {"China": 1.0}, "entropy": -1e-12}}, "branch_attrs": {}}, {"name": "NODE_0000637", "node_attrs": {"div": 0.0238534, "num_date": {"value": 2019.98}, "country": {"value": "China", "confidence": {"China": 0.998, "Southkorea": 0.00155}, "entropy": 0.0179}}, "branch_attrs": {}, "children": [{"name": "MN052976", "node_attrs": {"div": 0.0249849, "num_date": {"value": 2023.001, "inferred": true, "raw_value": "2023"}, "country": {"value": "China", "confidence": {"China": 1.0}, "entropy": -1e-12}}, "branch_attrs": {}}, {"name": "MN052974", "node_attrs": {"div": 0.0266893, "num_date": {"value": 2023.001, "inferred": true, "raw_value": "2023"}, "country": {"value": "China", "confidence": {"China": 1.0}, "entropy": -1e-12}}, "branch_attrs": {}}]}]}]}, {"name": "NODE_0000639", "node_attrs": {"div": 0.0215856, "num_date": {"value": 2009.636}, "country": {"value": "China", "confidence": {"China": 1.0}, "entropy": 0.000764}}, "branch_attrs": {}, "children": [{"name": "NODE_0000956", "node_attrs": {"div": 0.0221511, "num_date": {"value": 2009.965}, "confidence": {"value": 95}, "country": {"value": "China", "confidence": {"China": 1.0}, "entropy": 0.000702}}, "branch_attrs": {}, "children": [{"name": "HM038026", "node_attrs": {"div": 0.0221541, "num_date": {"value": 2010.001, "inferred": true, "raw_value": "2010"}, "country": {"value": "China", "confidence": {"China": 1.0}, "entropy": -1e-12}}, "branch_attrs": {}}, {"name": "MT543020", "node_attrs": {"div": 0.0255534, "num_date": {"value": 2011.999, "inferred": true, "raw_value": "2011"}, "country": {"value": "China", "confidence": {"China": 1.0}, "entropy": -1e-12}}, "branch_attrs": {}}]}, {"name": "NODE_0000641", "node_attrs": {"div": 0.0215856, "num_date": {"value": 2010.998}, "country": {"value": "China", "confidence": {"China": 1.0}, "entropy": 0.00238}}, "branch_attrs": {}, "children": [{"name": "KM624030", "node_attrs": {"div": 0.0255557, "num_date": {"value": 2015.001, "inferred": true, "raw_value": "2015"}, "country": {"value": "China", "confidence": {"China": 1.0}, "entropy": -1e-12}}, "branch_attrs": {}}, {"name": "NODE_0000643", "node_attrs": {"div": 0.0215856, "num_date": {"value": 2010.998}, "country": {"value": "China", "confidence": {"China": 1.0}, "entropy": 0.00235}}, "branch_attrs": {}, "children": [{"name": "NODE_0000980", "node_attrs": {"div": 0.0227173, "num_date": {"value": 2011.713}, "confidence": {"value": 67}, "country": {"value": "China", "confidence": {"China": 1.0}, "entropy": 0.00056}}, "branch_attrs": {}, "children": [{"name": "HM776444", "node_attrs": {"div": 0.0227194, "num_date": {"value": 2012.001, "inferred": true, "raw_value": "2012"}, "country": {"value": "China", "confidence": {"China": 1.0}, "entropy": -1e-12}}, "branch_attrs": {}}, {"name": "NODE_0000981", "node_attrs": {"div": 0.023284, "num_date": {"value": 2011.881}, "confidence": {"value": 90}, "country": {"value": "China", "confidence": {"China": 1.0}, "entropy": 0.00204}}, "branch_attrs": {}, "children": [{"name": "MT543018", "node_attrs": {"div": 0.0238499, "num_date": {"value": 2011.999, "inferred": true, "raw_value": "2011"}, "country": {"value": "China", "confidence": {"China": 1.0}, "entropy": -1e-12}}, "branch_attrs": {}}, {"name": "MH465432", "node_attrs": {"div": 0.0283979, "num_date": {"value": 2020.001, "inferred": true, "raw_value": "2020"}, "country": {"value": "China", "confidence": {"China": 1.0}, "entropy": -1e-12}}, "branch_attrs": {}}]}]}, {"name": "NODE_0000650", "node_attrs": {"div": 0.0215856, "num_date": {"value": 2014.989}, "country": {"value": "China", "confidence": {"China": 0.994, "Southkorea": 0.00562}, "entropy": 0.0352}}, "branch_attrs": {}, "children": [{"name": "KM624034", "node_attrs": {"div": 0.0232852, "num_date": {"value": 2015.999, "inferred": true, "raw_value": "2015"}, "country": {"value": "China", "confidence": {"China": 1.0}, "entropy": -1e-12}}, "branch_attrs": {}}, {"name": "NODE_0000651", "node_attrs": {"div": 0.0215856, "num_date": {"value": 2015.56}, "country": {"value": "China", "confidence": {"China": 0.976, "Southkorea": 0.0241}, "entropy": 0.114}}, "branch_attrs": {}, "children": [{"name": "KX981602", "node_attrs": {"div": 0.0238515, "num_date": {"value": 2017.249, "inferred": true, "raw_value": "2017"}, "country": {"value": "China", "confidence": {"China": 1.0}, "entropy": -1e-12}}, "branch_attrs": {}}, {"name": "NODE_0000653", "node_attrs": {"div": 0.0215856, "num_date": {"value": 2016.934}, "country": {"value": "China", "confidence": {"China": 0.694, "Southkorea": 0.305}, "entropy": 0.617}}, "branch_attrs": {}, "children": [{"name": "KX828222", "node_attrs": {"div": 0.0221514, "num_date": {"value": 2017.356, "inferred": true, "raw_value": "2017"}, "country": {"value": "Southkorea", "confidence": {"Southkorea": 1.0}, "entropy": -1e-12}}, "branch_attrs": {}}, {"name": "NODE_0000655", "node_attrs": {"div": 0.0215856, "num_date": {"value": 2019.982}, "country": {"value": "China", "confidence": {"China": 0.918, "Southkorea": 0.0643, "Japan": 0.0172}, "entropy": 0.329}}, "branch_attrs": {}, "children": [{"name": "LC433842", "node_attrs": {"div": 0.0215881, "num_date": {"value": 2021.001, "inferred": true, "raw_value": "2021"}, "country": {"value": "Japan", "confidence": {"Japan": 1.0}, "entropy": -1e-12}}, "branch_attrs": {}}, {"name": "NODE_0000944", "node_attrs": {"div": 0.022152, "num_date": {"value": 2020.995}, "confidence": {"value": 100}, "country": {"value": "China", "confidence": {"China": 0.997, "Southkorea": 0.00283}, "entropy": 0.0201}}, "branch_attrs": {}, "children": [{"name": "MK347406", "node_attrs": {"div": 0.0221547, "num_date": {"value": 2020.995, "inferred": true, "raw_value": "2020"}, "country": {"value": "China", "confidence": {"China": 1.0}, "entropy": -1e-12}}, "branch_attrs": {}}, {"name": "MK347390", "node_attrs": {"div": 0.0221545, "num_date": {"value": 2021.001, "inferred": true, "raw_value": "2021"}, "country": {"value": "China", "confidence": {"China": 1.0}, "entropy": -1e-12}}, "branch_attrs": {}}]}]}]}]}]}]}]}]}]}]}]}]}]}]}]}]}]}]}]}]}]}, {"name": "NODE_0000865", "node_attrs": {"div": 0.0196178, "num_date": {"value": 1997.381}, "confidence": {"value": 2}, "country": {"value": "China", "confidence": {"China": 0.894, "Southkorea": 0.105}, "entropy": 0.339}}, "branch_attrs": {}, "children": [{"name": "NODE_0000866", "node_attrs": {"div": 0.0200532, "num_date": {"value": 2001.758}, "confidence": {"value": 16}, "country": {"value": "China", "confidence": {"China": 0.978, "Southkorea": 0.0217}, "entropy": 0.111}}, "branch_attrs": {}, "children": [{"name": "NODE_0000867", "node_attrs": {"div": 0.0216405, "num_date": {"value": 2006.047}, "confidence": {"value": 33}, "country": {"value": "China", "confidence": {"China": 0.994, "Southkorea": 0.00498}, "entropy": 0.0379}}, "branch_attrs": {}, "children": [{"name": "MK305875", "node_attrs": {"div": 0.0289236, "num_date": {"value": 2020.001, "inferred": true, "raw_value": "2020"}, "country": {"value": "China", "confidence": {"China": 1.0}, "entropy": -1e-12}}, "branch_attrs": {}}, {"name": "NODE_0000868", "node_attrs": {"div": 0.0231516, "num_date": {"value": 2006.991}, "confidence": {"value": 43}, "country": {"value": "China", "confidence": {"China": 0.998, "Southkorea": 0.00195}, "entropy": 0.017}}, "branch_attrs": {}, "children": [{"name": "FJ644926", "node_attrs": {"div": 0.0263075, "num_date": {"value": 2007.999, "inferred": true, "raw_value": "2007"}, "country": {"value": "China", "confidence": {"China": 1.0}, "entropy": -1e-12}}, "branch_attrs": {}}, {"name": "OP055747", "node_attrs": {"div": 0.0262472, "num_date": {"value": 2017.001, "inferred": true, "raw_value": "2017"}, "country": {"value": "China", "confidence": {"China": 1.0}, "entropy": -1e-12}}, "branch_attrs": {}}]}]}, {"name": "NODE_0000869", "node_attrs": {"div": 0.0234474, "num_date": {"value": 2005.583}, "confidence": {"value": 100}, "country": {"value": "China", "confidence": {"China": 0.998, "Southkorea": 0.00141}, "entropy": 0.0124}}, "branch_attrs": {}, "children": [{"name": "HM038025", "node_attrs": {"div": 0.0257168, "num_date": {"value": 2010.001, "inferred": true, "raw_value": "2010"}, "country": {"value": "China", "confidence": {"China": 1.0}, "entropy": -1e-12}}, "branch_attrs": {}}, {"name": "NODE_0000870", "node_attrs": {"div": 0.0240124, "num_date": {"value": 2005.867}, "confidence": {"value": 90}, "country": {"value": "China", "confidence": {"China": 1.0}, "entropy": 2.8e-05}}, "branch_attrs": {}, "children": [{"name": "EU521709", "node_attrs": {"div": 0.0268503, "num_date": {"value": 2006.999, "inferred": true, "raw_value": "2006"}, "country": {"value": "China", "confidence": {"China": 1.0}, "entropy": -1e-12}}, "branch_attrs": {}}, {"name": "FJ623185", "node_attrs": {"div": 0.0279836, "num_date": {"value": 2006.999, "inferred": true, "raw_value": "2006"}, "country": {"value": "China", "confidence": {"China": 1.0}, "entropy": -1e-12}}, "branch_attrs": {}}, {"name": "NODE_0000878", "node_attrs": {"div": 0.0257129, "num_date": {"value": 2006.657}, "confidence": {"value": 100}, "country": {"value": "China", "confidence": {"China": 1.0}, "entropy": 0.000285}}, "branch_attrs": {}, "children": [{"name": "EU921254", "node_attrs": {"div": 0.026846, "num_date": {"value": 2006.999, "inferred": true, "raw_value": "2006"}, "country": {"value": "China", "confidence": {"China": 1.0}, "entropy": -1e-12}}, "branch_attrs": {}}, {"name": "EU921256", "node_attrs": {"div": 0.0257153, "num_date": {"value": 2006.657, "inferred": true, "raw_value": "2006"}, "country": {"value": "China", "confidence": {"China": 1.0}, "entropy": -1e-12}}, "branch_attrs": {}}]}, {"name": "NODE_0000664", "node_attrs": {"div": 0.0240124, "num_date": {"value": 2007.988}, "country": {"value": "China", "confidence": {"China": 0.997, "Vietnam": 0.00259}, "entropy": 0.0192}}, "branch_attrs": {}, "children": [{"name": "GU450330", "node_attrs": {"div": 0.0262807, "num_date": {"value": 2009.647, "inferred": true, "raw_value": "2009"}, "country": {"value": "China", "confidence": {"China": 1.0}, "entropy": -1e-12}}, "branch_attrs": {}}, {"name": "NODE_0000665", "node_attrs": {"div": 0.0240124, "num_date": {"value": 2008.686}, "country": {"value": "China", "confidence": {"China": 0.983, "Vietnam": 0.0165}, "entropy": 0.0857}}, "branch_attrs": {}, "children": [{"name": "MW241602", "node_attrs": {"div": 0.026849, "num_date": {"value": 2012.001, "inferred": true, "raw_value": "2012"}, "country": {"value": "Vietnam", "confidence": {"Vietnam": 1.0}, "entropy": -1e-12}}, "branch_attrs": {}}, {"name": "NODE_0000668", "node_attrs": {"div": 0.0240124, "num_date": {"value": 2008.686}, "country": {"value": "China", "confidence": {"China": 0.994, "Vietnam": 0.0061}, "entropy": 0.0401}}, "branch_attrs": {}, "children": [{"name": "MH465418", "node_attrs": {"div": 0.0279866, "num_date": {"value": 2020.001, "inferred": true, "raw_value": "2020"}, "country": {"value": "China", "confidence": {"China": 1.0}, "entropy": -1e-12}}, "branch_attrs": {}}, {"name": "NODE_0000871", "node_attrs": {"div": 0.0245784, "num_date": {"value": 2008.965}, "confidence": {"value": 96}, "country": {"value": "China", "confidence": {"China": 0.998, "Vietnam": 0.00164}, "entropy": 0.0145}}, "branch_attrs": {}, "children": [{"name": "GQ449670", "node_attrs": {"div": 0.0279805, "num_date": {"value": 2009.999, "inferred": true, "raw_value": "2009"}, "country": {"value": "China", "confidence": {"China": 1.0}, "entropy": -1e-12}}, "branch_attrs": {}}, {"name": "NODE_0000670", "node_attrs": {"div": 0.0245784, "num_date": {"value": 2015.948}, "country": {"value": "China", "confidence": {"China": 1.0}, "entropy": 0.00259}}, "branch_attrs": {}, "children": [{"name": "KX352161", "node_attrs": {"div": 0.0262793, "num_date": {"value": 2017.216, "inferred": true, "raw_value": "2017"}, "country": {"value": "China", "confidence": {"China": 1.0}, "entropy": -1e-12}}, "branch_attrs": {}}, {"name": "KX068219", "node_attrs": {"div": 0.0245809, "num_date": {"value": 2016.001, "inferred": true, "raw_value": "2016"}, "country": {"value": "China", "confidence": {"China": 1.0}, "entropy": -1e-12}}, "branch_attrs": {}}]}]}]}]}]}]}]}]}, {"name": "NODE_0000101", "node_attrs": {"div": 0.0227799, "num_date": {"value": 1997.836}, "confidence": {"value": 16}, "country": {"value": "China", "confidence": {"China": 1.0}, "entropy": 1.6e-07}}, "branch_attrs": {}, "children": [{"name": "JQ181600", "node_attrs": {"div": 0.0476012, "num_date": {"value": 2012.999, "inferred": true, "raw_value": "2012"}, "country": {"value": "Vietnam", "confidence": {"Vietnam": 1.0}, "entropy": -1e-12}}, "branch_attrs": {}}, {"name": "MH094770", "node_attrs": {"div": 0.0470178, "num_date": {"value": 2018.001, "inferred": true, "raw_value": "2018"}, "country": {"value": "China", "confidence": {"China": 1.0}, "entropy": -1e-12}}, "branch_attrs": {}}, {"name": "KJ680355", "node_attrs": {"div": 0.0505277, "num_date": {"value": 2015.999, "inferred": true, "raw_value": "2015"}, "country": {"value": "China", "confidence": {"China": 1.0}, "entropy": -1e-12}}, "branch_attrs": {}}, {"name": "ON646227", "node_attrs": {"div": 0.0470339, "num_date": {"value": 2018.001, "inferred": true, "raw_value": "2018"}, "country": {"value": "China", "confidence": {"China": 1.0}, "entropy": -1e-12}}, "branch_attrs": {}}, {"name": "OM274020", "node_attrs": {"div": 0.0517563, "num_date": {"value": 2018.999, "inferred": true, "raw_value": "2018"}, "country": {"value": "China", "confidence": {"China": 1.0}, "entropy": -1e-12}}, "branch_attrs": {}}, {"name": "NODE_0000125", "node_attrs": {"div": 0.0470329, "num_date": {"value": 2013.96}, "confidence": {"value": 1}, "country": {"value": "China", "confidence": {"China": 1.0}, "entropy": 0.00361}}, "branch_attrs": {}, "children": [{"name": "KF027492", "node_attrs": {"div": 0.048167, "num_date": {"value": 2014.789, "inferred": true, "raw_value": "2014"}, "country": {"value": "China", "confidence": {"China": 1.0}, "entropy": -1e-12}}, "branch_attrs": {}}, {"name": "KC515026", "node_attrs": {"div": 0.0481653, "num_date": {"value": 2015.001, "inferred": true, "raw_value": "2015"}, "country": {"value": "China", "confidence": {"China": 1.0}, "entropy": -1e-12}}, "branch_attrs": {}}]}, {"name": "NODE_0000126", "node_attrs": {"div": 0.0481869, "num_date": {"value": 2016.995}, "confidence": {"value": 42}, "country": {"value": "China", "confidence": {"China": 0.999}, "entropy": 0.00867}}, "branch_attrs": {}, "children": [{"name": "KT200368", "node_attrs": {"div": 0.0481894, "num_date": {"value": 2016.995, "inferred": true, "raw_value": "2016"}, "country": {"value": "China", "confidence": {"China": 1.0}, "entropy": -1e-12}}, "branch_attrs": {}}, {"name": "MH465468", "node_attrs": {"div": 0.051592, "num_date": {"value": 2019.618, "inferred": true, "raw_value": "2019"}, "country": {"value": "China", "confidence": {"China": 1.0}, "entropy": -1e-12}}, "branch_attrs": {}}]}, {"name": "NODE_0000127", "node_attrs": {"div": 0.0476235, "num_date": {"value": 2016.934}, "confidence": {"value": 10}, "country": {"value": "China", "confidence": {"China": 0.619, "Vietnam": 0.381}, "entropy": 0.668}}, "branch_attrs": {}, "children": [{"name": "KT336599", "node_attrs": {"div": 0.0481893, "num_date": {"value": 2017.356, "inferred": true, "raw_value": "2017"}, "country": {"value": "Vietnam", "confidence": {"Vietnam": 1.0}, "entropy": -1e-12}}, "branch_attrs": {}}, {"name": "KX247809", "node_attrs": {"div": 0.0481903, "num_date": {"value": 2017.356, "inferred": true, "raw_value": "2017"}, "country": {"value": "China", "confidence": {"China": 1.0}, "entropy": -1e-12}}, "branch_attrs": {}}]}, {"name": "NODE_0000128", "node_attrs": {"div": 0.0481869, "num_date": {"value": 2012.835}, "confidence": {"value": 65}, "country": {"value": "Vietnam", "confidence": {"Vietnam": 0.843, "China": 0.156}, "entropy": 0.44}}, "branch_attrs": {}, "children": [{"name": "MH920545", "node_attrs": {"div": 0.0481894, "num_date": {"value": 2023.001, "inferred": true, "raw_value": "2023"}, "country": {"value": "China", "confidence": {"China": 1.0}, "entropy": -1e-12}}, "branch_attrs": {}}, {"name": "MW241605", "node_attrs": {"div": 0.0487528, "num_date": {"value": 2012.999, "inferred": true, "raw_value": "2012"}, "country": {"value": "Vietnam", "confidence": {"Vietnam": 1.0}, "entropy": -1e-12}}, "branch_attrs": {}}]}, {"name": "NODE_0000129", "node_attrs": {"div": 0.0482212, "num_date": {"value": 2013.323}, "confidence": {"value": 47}, "country": {"value": "China", "confidence": {"China": 0.999}, "entropy": 0.0124}}, "branch_attrs": {}, "children": [{"name": "MH756617", "node_attrs": {"div": 0.0499141, "num_date": {"value": 2018.001, "inferred": true, "raw_value": "2018"}, "country": {"value": "China", "confidence": {"China": 1.0}, "entropy": -1e-12}}, "branch_attrs": {}}, {"name": "MW853934", "node_attrs": {"div": 0.0499292, "num_date": {"value": 2013.999, "inferred": true, "raw_value": "2013"}, "country": {"value": "China", "confidence": {"China": 1.0}, "entropy": -1e-12}}, "branch_attrs": {}}]}, {"name": "NODE_0000130", "node_attrs": {"div": 0.0470325, "num_date": {"value": 2015.946}, "confidence": {"value": 30}, "country": {"value": "China", "confidence": {"China": 0.997, "Southkorea": 0.00165}, "entropy": 0.0195}}, "branch_attrs": {}, "children": [{"name": "KX929011", "node_attrs": {"div": 0.0496334, "num_date": {"value": 2017.874, "inferred": true, "raw_value": "2017"}, "country": {"value": "China", "confidence": {"China": 1.0}, "entropy": -1e-12}}, "branch_attrs": {}}, {"name": "PP179121", "node_attrs": {"div": 0.0512888, "num_date": {"value": 2018.999, "inferred": true, "raw_value": "2018"}, "country": {"value": "China", "confidence": {"China": 1.0}, "entropy": -1e-12}}, "branch_attrs": {}}]}, {"name": "NODE_0000131", "node_attrs": {"div": 0.048169, "num_date": {"value": 2015.673}, "confidence": {"value": 23}, "country": {"value": "China", "confidence": {"China": 0.999}, "entropy": 0.00703}}, "branch_attrs": {}, "children": [{"name": "KY126317", "node_attrs": {"div": 0.0497638, "num_date": {"value": 2017.001, "inferred": true, "raw_value": "2017"}, "country": {"value": "China", "confidence": {"China": 1.0}, "entropy": -1e-12}}, "branch_attrs": {}}, {"name": "PP035167", "node_attrs": {"div": 0.0505902, "num_date": {"value": 2016.999, "inferred": true, "raw_value": "2016"}, "country": {"value": "China", "confidence": {"China": 1.0}, "entropy": -1e-12}}, "branch_attrs": {}}]}, {"name": "NODE_0000132", "node_attrs": {"div": 0.0476515, "num_date": {"value": 2012.987}, "confidence": {"value": 10}, "country": {"value": "China", "confidence": {"China": 0.998, "Southkorea": 0.00146}, "entropy": 0.0175}}, "branch_attrs": {}, "children": [{"name": "MG732829", "node_attrs": {"div": 0.0493399, "num_date": {"value": 2019.001, "inferred": true, "raw_value": "2019"}, "country": {"value": "China", "confidence": {"China": 1.0}, "entropy": -1e-12}}, "branch_attrs": {}}, {"name": "OR533460", "node_attrs": {"div": 0.0499322, "num_date": {"value": 2013.999, "inferred": true, "raw_value": "2013"}, "country": {"value": "China", "confidence": {"China": 1.0}, "entropy": -1e-12}}, "branch_attrs": {}}]}, {"name": "NODE_0000133", "node_attrs": {"div": 0.0464305, "num_date": {"value": 2015.37}, "confidence": {"value": 21}, "country": {"value": "China", "confidence": {"China": 1.0}, "entropy": 0.0031}}, "branch_attrs": {}, "children": [{"name": "MZ667312", "node_attrs": {"div": 0.046433, "num_date": {"value": 2016.001, "inferred": true, "raw_value": "2016"}, "country": {"value": "China", "confidence": {"China": 1.0}, "entropy": -1e-12}}, "branch_attrs": {}}, {"name": "OR537631", "node_attrs": {"div": 0.0481305, "num_date": {"value": 2015.999, "inferred": true, "raw_value": "2015"}, "country": {"value": "China", "confidence": {"China": 1.0}, "entropy": -1e-12}}, "branch_attrs": {}}]}, {"name": "NODE_0000134", "node_attrs": {"div": 0.04828, "num_date": {"value": 2015.268}, "confidence": {"value": 25}, "country": {"value": "China", "confidence": {"China": 0.995, "Southkorea": 0.00321, "Vietnam": 0.00153}, "entropy": 0.0354}}, "branch_attrs": {}, "children": [{"name": "MN258744", "node_attrs": {"div": 0.049469, "num_date": {"value": 2023.001, "inferred": true, "raw_value": "2023"}, "country": {"value": "China", "confidence": {"China": 1.0}, "entropy": -1e-12}}, "branch_attrs": {}}, {"name": "KU960940", "node_attrs": {"div": 0.0527727, "num_date": {"value": 2016.999, "inferred": true, "raw_value": "2016"}, "country": {"value": "China", "confidence": {"China": 1.0}, "entropy": -1e-12}}, "branch_attrs": {}}]}, {"name": "NODE_0000135", "node_attrs": {"div": 0.0476367, "num_date": {"value": 2014.989}, "confidence": {"value": 8}, "country": {"value": "China", "confidence": {"China": 0.999}, "entropy": 0.0109}}, "branch_attrs": {}, "children": [{"name": "ON248865", "node_attrs": {"div": 0.0493381, "num_date": {"value": 2018.001, "inferred": true, "raw_value": "2018"}, "country": {"value": "China", "confidence": {"China": 1.0}, "entropy": -1e-12}}, "branch_attrs": {}}, {"name": "OR537638", "node_attrs": {"div": 0.0493374, "num_date": {"value": 2015.999, "inferred": true, "raw_value": "2015"}, "country": {"value": "China", "confidence": {"China": 1.0}, "entropy": -1e-12}}, "branch_attrs": {}}]}, {"name": "NODE_0000136", "node_attrs": {"div": 0.0482262, "num_date": {"value": 2016.862}, "confidence": {"value": 100}, "country": {"value": "China", "confidence": {"China": 1.0}, "entropy": 0.00424}}, "branch_attrs": {}, "children": [{"name": "KX247820", "node_attrs": {"div": 0.0487792, "num_date": {"value": 2017.274, "inferred": true, "raw_value": "2017"}, "country": {"value": "China", "confidence": {"China": 1.0}, "entropy": -1e-12}}, "branch_attrs": {}}, {"name": "KX247810", "node_attrs": {"div": 0.0505093, "num_date": {"value": 2017.999, "inferred": true, "raw_value": "2017"}, "country": {"value": "China", "confidence": {"China": 1.0}, "entropy": -1e-12}}, "branch_attrs": {}}]}, {"name": "NODE_0000171", "node_attrs": {"div": 0.0476269, "num_date": {"value": 2016.97}, "confidence": {"value": 8}, "country": {"value": "China", "confidence": {"China": 1.0}, "entropy": 0.00419}}, "branch_attrs": {}, "children": [{"name": "OP233011", "node_attrs": {"div": 0.048781, "num_date": {"value": 2017.83, "inferred": true, "raw_value": "2017"}, "country": {"value": "China", "confidence": {"China": 1.0}, "entropy": -1e-12}}, "branch_attrs": {}}, {"name": "NODE_0000172", "node_attrs": {"div": 0.0481733, "num_date": {"value": 2017.955}, "confidence": {"value": 78}, "country": {"value": "China", "confidence": {"China": 1.0}, "entropy": 0.00112}}, "branch_attrs": {}, "children": [{"name": "MH756616", "node_attrs": {"div": 0.0481756, "num_date": {"value": 2018.001, "inferred": true, "raw_value": "2018"}, "country": {"value": "China", "confidence": {"China": 1.0}, "entropy": -1e-12}}, "branch_attrs": {}}, {"name": "MH465451", "node_attrs": {"div": 0.051008, "num_date": {"value": 2019.999, "inferred": true, "raw_value": "2019"}, "country": {"value": "China", "confidence": {"China": 1.0}, "entropy": -1e-12}}, "branch_attrs": {}}]}]}, {"name": "NODE_0000173", "node_attrs": {"div": 0.0470159, "num_date": {"value": 2009.818}, "confidence": {"value": 78}, "country": {"value": "China", "confidence": {"China": 0.999}, "entropy": 0.0079}}, "branch_attrs": {}, "children": [{"name": "OR533478", "node_attrs": {"div": 0.047582, "num_date": {"value": 2009.999, "inferred": true, "raw_value": "2009"}, "country": {"value": "China", "confidence": {"China": 1.0}, "entropy": -1e-12}}, "branch_attrs": {}}, {"name": "NODE_0000689", "node_attrs": {"div": 0.0470159, "num_date": {"value": 2012.982}, "country": {"value": "China", "confidence": {"China": 1.0}, "entropy": 0.00122}}, "branch_attrs": {}, "children": [{"name": "OR533433", "node_attrs": {"div": 0.047582, "num_date": {"value": 2013.396, "inferred": true, "raw_value": "2013"}, "country": {"value": "China", "confidence": {"China": 1.0}, "entropy": -1e-12}}, "branch_attrs": {}}, {"name": "OR537656", "node_attrs": {"div": 0.0470184, "num_date": {"value": 2014.001, "inferred": true, "raw_value": "2014"}, "country": {"value": "China", "confidence": {"China": 1.0}, "entropy": -1e-12}}, "branch_attrs": {}}]}]}, {"name": "NODE_0000175", "node_attrs": {"div": 0.0476197, "num_date": {"value": 2016.953}, "confidence": {"value": 13}, "country": {"value": "China", "confidence": {"China": 1.0}, "entropy": 0.00458}}, "branch_attrs": {}, "children": [{"name": "ON646226", "node_attrs": {"div": 0.0487596, "num_date": {"value": 2018.001, "inferred": true, "raw_value": "2018"}, "country": {"value": "China", "confidence": {"China": 1.0}, "entropy": -1e-12}}, "branch_attrs": {}}, {"name": "NODE_0000176", "node_attrs": {"div": 0.0487561, "num_date": {"value": 2017.734}, "confidence": {"value": 58}, "country": {"value": "China", "confidence": {"China": 1.0}, "entropy": 0.00165}}, "branch_attrs": {}, "children": [{"name": "KX928998", "node_attrs": {"div": 0.04933, "num_date": {"value": 2017.999, "inferred": true, "raw_value": "2017"}, "country": {"value": "China", "confidence": {"China": 1.0}, "entropy": -1e-12}}, "branch_attrs": {}}, {"name": "MK424113", "node_attrs": {"div": 0.0510159, "num_date": {"value": 2021.001, "inferred": true, "raw_value": "2021"}, "country": {"value": "China", "confidence": {"China": 1.0}, "entropy": -1e-12}}, "branch_attrs": {}}]}]}, {"name": "NODE_0000177", "node_attrs": {"div": 0.0470171, "num_date": {"value": 2012.599}, "confidence": {"value": 43}, "country": {"value": "China", "confidence": {"China": 0.999}, "entropy": 0.0116}}, "branch_attrs": {}, "children": [{"name": "MZ474499", "node_attrs": {"div": 0.0481385, "num_date": {"value": 2012.999, "inferred": true, "raw_value": "2012"}, "country": {"value": "China", "confidence": {"China": 1.0}, "entropy": -1e-12}}, "branch_attrs": {}}, {"name": "NODE_0000178", "node_attrs": {"div": 0.0481621, "num_date": {"value": 2016.934}, "confidence": {"value": 88}, "country": {"value": "China", "confidence": {"China": 1.0}, "entropy": 0.00286}}, "branch_attrs": {}, "children": [{"name": "KX844823", "node_attrs": {"div": 0.0487284, "num_date": {"value": 2017.356, "inferred": true, "raw_value": "2017"}, "country": {"value": "China", "confidence": {"China": 1.0}, "entropy": -1e-12}}, "branch_attrs": {}}, {"name": "MH465469", "node_attrs": {"div": 0.0487286, "num_date": {"value": 2019.001, "inferred": true, "raw_value": "2019"}, "country": {"value": "China", "confidence": {"China": 1.0}, "entropy": -1e-12}}, "branch_attrs": {}}]}]}, {"name": "NODE_0000179", "node_attrs": {"div": 0.048223, "num_date": {"value": 2016.965}, "confidence": {"value": 13}, "country": {"value": "China", "confidence": {"China": 0.999}, "entropy": 0.00562}}, "branch_attrs": {}, "children": [{"name": "MH094775", "node_attrs": {"div": 0.0499194, "num_date": {"value": 2018.251, "inferred": true, "raw_value": "2018"}, "country": {"value": "China", "confidence": {"China": 1.0}, "entropy": -1e-12}}, "branch_attrs": {}}, {"name": "NODE_0000180", "node_attrs": {"div": 0.049928, "num_date": {"value": 2017.938}, "confidence": {"value": 99}, "country": {"value": "China", "confidence": {"China": 1.0}, "entropy": 0.00059}}, "branch_attrs": {}, "children": [{"name": "MH094789", "node_attrs": {"div": 0.0499304, "num_date": {"value": 2018.001, "inferred": true, "raw_value": "2018"}, "country": {"value": "China", "confidence": {"China": 1.0}, "entropy": -1e-12}}, "branch_attrs": {}}, {"name": "MH094790", "node_attrs": {"div": 0.0504935, "num_date": {"value": 2018.367, "inferred": true, "raw_value": "2018"}, "country": {"value": "China", "confidence": {"China": 1.0}, "entropy": -1e-12}}, "branch_attrs": {}}]}]}, {"name": "NODE_0000199", "node_attrs": {"div": 0.0476012, "num_date": {"value": 2009.686}, "confidence": {"value": 5}, "country": {"value": "China", "confidence": {"China": 0.999}, "entropy": 0.0118}}, "branch_attrs": {}, "children": [{"name": "OR542934", "node_attrs": {"div": 0.0487334, "num_date": {"value": 2009.999, "inferred": true, "raw_value": "2009"}, "country": {"value": "China", "confidence": {"China": 1.0}, "entropy": -1e-12}}, "branch_attrs": {}}, {"name": "NODE_0000701", "node_attrs": {"div": 0.0476012, "num_date": {"value": 2014.99}, "country": {"value": "China", "confidence": {"China": 1.0}, "entropy": 0.00339}}, "branch_attrs": {}, "children": [{"name": "KJ680356", "node_attrs": {"div": 0.0493005, "num_date": {"value": 2015.999, "inferred": true, "raw_value": "2015"}, "country": {"value": "China", "confidence": {"China": 1.0}, "entropy": -1e-12}}, "branch_attrs": {}}, {"name": "NODE_0000702", "node_attrs": {"div": 0.0476012, "num_date": {"value": 2015.98}, "country": {"value": "China", "confidence": {"China": 0.999}, "entropy": 0.00593}}, "branch_attrs": {}, "children": [{"name": "MH465448", "node_attrs": {"div": 0.0504367, "num_date": {"value": 2019.001, "inferred": true, "raw_value": "2019"}, "country": {"value": "China", "confidence": {"China": 1.0}, "entropy": -1e-12}}, "branch_attrs": {}}, {"name": "MK347358", "node_attrs": {"div": 0.0481668, "num_date": {"value": 2021.001, "inferred": true, "raw_value": "2021"}, "country": {"value": "China", "confidence": {"China": 1.0}, "entropy": -1e-12}}, "branch_attrs": {}}]}]}]}, {"name": "NODE_0000202", "node_attrs": {"div": 0.0476482, "num_date": {"value": 2015.96}, "confidence": {"value": 1}, "country": {"value": "China", "confidence": {"China": 0.998, "Southkorea": 0.00101}, "entropy": 0.0125}}, "branch_attrs": {}, "children": [{"name": "NODE_0000203", "node_attrs": {"div": 0.0481978, "num_date": {"value": 2016.269}, "confidence": {"value": 58}, "country": {"value": "China", "confidence": {"China": 1.0}, "entropy": 0.00102}}, "branch_attrs": {}, "children": [{"name": "KX247823", "node_attrs": {"div": 0.0487481, "num_date": {"value": 2017.001, "inferred": true, "raw_value": "2017"}, "country": {"value": "China", "confidence": {"China": 1.0}, "entropy": -1e-12}}, "branch_attrs": {}}, {"name": "KP824725", "node_attrs": {"div": 0.0499162, "num_date": {"value": 2016.999, "inferred": true, "raw_value": "2016"}, "country": {"value": "China", "confidence": {"China": 1.0}, "entropy": -1e-12}}, "branch_attrs": {}}]}, {"name": "NODE_0000204", "node_attrs": {"div": 0.0499336, "num_date": {"value": 2019.959}, "confidence": {"value": 100}, "country": {"value": "China", "confidence": {"China": 1.0}, "entropy": 0.00185}}, "branch_attrs": {}, "children": [{"name": "MK604505", "node_attrs": {"div": 0.051067, "num_date": {"value": 2021.001, "inferred": true, "raw_value": "2021"}, "country": {"value": "China", "confidence": {"China": 1.0}, "entropy": -1e-12}}, "branch_attrs": {}}, {"name": "MK604506", "node_attrs": {"div": 0.0504987, "num_date": {"value": 2021.001, "inferred": true, "raw_value": "2021"}, "country": {"value": "China", "confidence": {"China": 1.0}, "entropy": -1e-12}}, "branch_attrs": {}}]}]}, {"name": "NODE_0000205", "node_attrs": {"div": 0.0470134, "num_date": {"value": 2013.785}, "confidence": {"value": 5}, "country": {"value": "China", "confidence": {"China": 1.0}, "entropy": 0.00073}}, "branch_attrs": {}, "children": [{"name": "OR533458", "node_attrs": {"div": 0.0470159, "num_date": {"value": 2013.785, "inferred": true, "raw_value": "2013"}, "country": {"value": "China", "confidence": {"China": 1.0}, "entropy": -1e-12}}, "branch_attrs": {}}, {"name": "OR533461", "node_attrs": {"div": 0.0475796, "num_date": {"value": 2013.999, "inferred": true, "raw_value": "2013"}, "country": {"value": "China", "confidence": {"China": 1.0}, "entropy": -1e-12}}, "branch_attrs": {}}, {"name": "NODE_0000207", "node_attrs": {"div": 0.0475787, "num_date": {"value": 2017.256}, "confidence": {"value": 100}, "country": {"value": "China", "confidence": {"China": 0.999}, "entropy": 0.00684}}, "branch_attrs": {}, "children": [{"name": "MH645914", "node_attrs": {"div": 0.0492793, "num_date": {"value": 2019.001, "inferred": true, "raw_value": "2019"}, "country": {"value": "China", "confidence": {"China": 1.0}, "entropy": -1e-12}}, "branch_attrs": {}}, {"name": "MK405701", "node_attrs": {"div": 0.0492786, "num_date": {"value": 2021.001, "inferred": true, "raw_value": "2021"}, "country": {"value": "China", "confidence": {"China": 1.0}, "entropy": -1e-12}}, "branch_attrs": {}}]}]}, {"name": "NODE_0000208", "node_attrs": {"div": 0.0468183, "num_date": {"value": 2014.989}, "confidence": {"value": 13}, "country": {"value": "China", "confidence": {"China": 0.997, "Southkorea": 0.00179}, "entropy": 0.0206}}, "branch_attrs": {}, "children": [{"name": "KU960939", "node_attrs": {"div": 0.0526262, "num_date": {"value": 2016.999, "inferred": true, "raw_value": "2016"}, "country": {"value": "China", "confidence": {"China": 1.0}, "entropy": -1e-12}}, "branch_attrs": {}}, {"name": "NODE_0000709", "node_attrs": {"div": 0.0468183, "num_date": {"value": 2017.995}, "country": {"value": "China", "confidence": {"China": 0.999}, "entropy": 0.00598}}, "branch_attrs": {}, "children": [{"name": "MN052978", "node_attrs": {"div": 0.0485517, "num_date": {"value": 2023.001, "inferred": true, "raw_value": "2023"}, "country": {"value": "China", "confidence": {"China": 1.0}, "entropy": -1e-12}}, "branch_attrs": {}}, {"name": "NODE_0000210", "node_attrs": {"div": 0.0474132, "num_date": {"value": 2018.816}, "confidence": {"value": 55}, "country": {"value": "China", "confidence": {"China": 1.0}, "entropy": 0.00134}}, "branch_attrs": {}, "children": [{"name": "OQ291184", "node_attrs": {"div": 0.0483907, "num_date": {"value": 2020.001, "inferred": true, "raw_value": "2020"}, "country": {"value": "China", "confidence": {"China": 1.0}, "entropy": -1e-12}}, "branch_attrs": {}}, {"name": "OQ291186", "node_attrs": {"div": 0.0492732, "num_date": {"value": 2020.269, "inferred": true, "raw_value": "2020"}, "country": {"value": "China", "confidence": {"China": 1.0}, "entropy": -1e-12}}, "branch_attrs": {}}]}]}]}, {"name": "NODE_0000211", "node_attrs": {"div": 0.0458394, "num_date": {"value": 2012.486}, "confidence": {"value": 8}, "country": {"value": "China", "confidence": {"China": 0.999}, "entropy": 0.0079}}, "branch_attrs": {}, "children": [{"name": "MW853935", "node_attrs": {"div": 0.0481701, "num_date": {"value": 2013.999, "inferred": true, "raw_value": "2013"}, "country": {"value": "China", "confidence": {"China": 1.0}, "entropy": -1e-12}}, "branch_attrs": {}}, {"name": "NODE_0000212", "node_attrs": {"div": 0.0475295, "num_date": {"value": 2013.549}, "confidence": {"value": 50}, "country": {"value": "China", "confidence": {"China": 0.999}, "entropy": 0.00529}}, "branch_attrs": {}, "children": [{"name": "MH920583", "node_attrs": {"div": 0.0509902, "num_date": {"value": 2022.001, "inferred": true, "raw_value": "2022"}, "country": {"value": "China", "confidence": {"China": 1.0}, "entropy": -1e-12}}, "branch_attrs": {}}, {"name": "NODE_0000213", "node_attrs": {"div": 0.0503233, "num_date": {"value": 2014.568}, "confidence": {"value": 100}, "country": {"value": "China", "confidence": {"China": 1.0}, "entropy": 0.000931}}, "branch_attrs": {}, "children": [{"name": "MW561980", "node_attrs": {"div": 0.0514571, "num_date": {"value": 2014.999, "inferred": true, "raw_value": "2014"}, "country": {"value": "China", "confidence": {"China": 1.0}, "entropy": -1e-12}}, "branch_attrs": {}}, {"name": "MW804284", "node_attrs": {"div": 0.0525963, "num_date": {"value": 2015.999, "inferred": true, "raw_value": "2015"}, "country": {"value": "China", "confidence": {"China": 1.0}, "entropy": -1e-12}}, "branch_attrs": {}}]}]}]}, {"name": "NODE_0000250", "node_attrs": {"div": 0.0476074, "num_date": {"value": 2006.965}, "confidence": {"value": 10}, "country": {"value": "China", "confidence": {"China": 0.998, "Southkorea": 0.0016}, "entropy": 0.0188}}, "branch_attrs": {}, "children": [{"name": "MN482055", "node_attrs": {"div": 0.0521456, "num_date": {"value": 2007.999, "inferred": true, "raw_value": "2007"}, "country": {"value": "China", "confidence": {"China": 1.0}, "entropy": -1e-12}}, "branch_attrs": {}}, {"name": "NODE_0000715", "node_attrs": {"div": 0.0476074, "num_date": {"value": 2016.973}, "country": {"value": "China", "confidence": {"China": 0.999}, "entropy": 0.00634}}, "branch_attrs": {}, "children": [{"name": "MH323413", "node_attrs": {"div": 0.0504418, "num_date": {"value": 2019.157, "inferred": true, "raw_value": "2019"}, "country": {"value": "China", "confidence": {"China": 1.0}, "entropy": -1e-12}}, "branch_attrs": {}}, {"name": "NODE_0000716", "node_attrs": {"div": 0.0476074, "num_date": {"value": 2016.983}, "country": {"value": "China", "confidence": {"China": 1.0}, "entropy": 0.00247}}, "branch_attrs": {}, "children": [{"name": "MK347391", "node_attrs": {"div": 0.0487398, "num_date": {"value": 2021.001, "inferred": true, "raw_value": "2021"}, "country": {"value": "China", "confidence": {"China": 1.0}, "entropy": -1e-12}}, "branch_attrs": {}}, {"name": "NODE_0000251", "node_attrs": {"div": 0.0481715, "num_date": {"value": 2017.368}, "confidence": {"value": 96}, "country": {"value": "China", "confidence": {"China": 1.0}, "entropy": 0.000744}}, "branch_attrs": {}, "children": [{"name": "KX352154", "node_attrs": {"div": 0.0493045, "num_date": {"value": 2017.999, "inferred": true, "raw_value": "2017"}, "country": {"value": "China", "confidence": {"China": 1.0}, "entropy": -1e-12}}, "branch_attrs": {}}, {"name": "MG732834", "node_attrs": {"div": 0.0487376, "num_date": {"value": 2019.001, "inferred": true, "raw_value": "2019"}, "country": {"value": "China", "confidence": {"China": 1.0}, "entropy": -1e-12}}, "branch_attrs": {}}]}]}]}]}, {"name": "NODE_0000274", "node_attrs": {"div": 0.0470157, "num_date": {"value": 2016.583}, "confidence": {"value": 1}, "country": {"value": "China", "confidence": {"China": 0.998, "Southkorea": 0.00105}, "entropy": 0.0132}}, "branch_attrs": {}, "children": [{"name": "MZ615678", "node_attrs": {"div": 0.0470184, "num_date": {"value": 2021.001, "inferred": true, "raw_value": "2021"}, "country": {"value": "China", "confidence": {"China": 1.0}, "entropy": -1e-12}}, "branch_attrs": {}}, {"name": "NODE_0000275", "node_attrs": {"div": 0.0481482, "num_date": {"value": 2016.964}, "confidence": {"value": 46}, "country": {"value": "China", "confidence": {"China": 1.0}, "entropy": 0.000247}}, "branch_attrs": {}, "children": [{"name": "KX247804", "node_attrs": {"div": 0.0515529, "num_date": {"value": 2017.999, "inferred": true, "raw_value": "2017"}, "country": {"value": "China", "confidence": {"China": 1.0}, "entropy": -1e-12}}, "branch_attrs": {}}, {"name": "NODE_0000276", "node_attrs": {"div": 0.0492835, "num_date": {"value": 2018.983}, "confidence": {"value": 100}, "country": {"value": "China", "confidence": {"China": 0.999}, "entropy": 0.00579}}, "branch_attrs": {}, "children": [{"name": "OR480444", "node_attrs": {"div": 0.0521162, "num_date": {"value": 2022.001, "inferred": true, "raw_value": "2022"}, "country": {"value": "China", "confidence": {"China": 1.0}, "entropy": -1e-12}}, "branch_attrs": {}}, {"name": "OR480445", "node_attrs": {"div": 0.0509826, "num_date": {"value": 2022.001, "inferred": true, "raw_value": "2022"}, "country": {"value": "China", "confidence": {"China": 1.0}, "entropy": -1e-12}}, "branch_attrs": {}}]}, {"name": "NODE_0000278", "node_attrs": {"div": 0.048714, "num_date": {"value": 2017.332}, "confidence": {"value": 99}, "country": {"value": "China", "confidence": {"China": 1.0}, "entropy": 0.000295}}, "branch_attrs": {}, "children": [{"name": "KX247816", "node_attrs": {"div": 0.04928, "num_date": {"value": 2017.754, "inferred": true, "raw_value": "2017"}, "country": {"value": "China", "confidence": {"China": 1.0}, "entropy": -1e-12}}, "branch_attrs": {}}, {"name": "KX247795", "node_attrs": {"div": 0.0492799, "num_date": {"value": 2017.754, "inferred": true, "raw_value": "2017"}, "country": {"value": "China", "confidence": {"China": 1.0}, "entropy": -1e-12}}, "branch_attrs": {}}]}]}]}, {"name": "NODE_0000279", "node_attrs": {"div": 0.0476113, "num_date": {"value": 2016.342}, "confidence": {"value": 6}, "country": {"value": "China", "confidence": {"China": 0.995, "India": 0.00358}, "entropy": 0.0347}}, "branch_attrs": {}, "children": [{"name": "NODE_0000280", "node_attrs": {"div": 0.0481793, "num_date": {"value": 2018.986}, "confidence": {"value": 97}, "country": {"value": "China", "confidence": {"China": 0.999}, "entropy": 0.00582}}, "branch_attrs": {}, "children": [{"name": "OQ749423", "node_attrs": {"div": 0.0504475, "num_date": {"value": 2021.001, "inferred": true, "raw_value": "2021"}, "country": {"value": "China", "confidence": {"China": 1.0}, "entropy": -1e-12}}, "branch_attrs": {}}, {"name": "NODE_0000281", "node_attrs": {"div": 0.0487461, "num_date": {"value": 2021.131}, "confidence": {"value": 100}, "country": {"value": "China", "confidence": {"China": 1.0}, "entropy": 0.000822}}, "branch_attrs": {}, "children": [{"name": "OR480442", "node_attrs": {"div": 0.048749, "num_date": {"value": 2022.001, "inferred": true, "raw_value": "2022"}, "country": {"value": "China", "confidence": {"China": 1.0}, "entropy": -1e-12}}, "branch_attrs": {}}, {"name": "OR480448", "node_attrs": {"div": 0.049312, "num_date": {"value": 2022.001, "inferred": true, "raw_value": "2022"}, "country": {"value": "China", "confidence": {"China": 1.0}, "entropy": -1e-12}}, "branch_attrs": {}}]}]}, {"name": "NODE_0000282", "node_attrs": {"div": 0.0481798, "num_date": {"value": 2016.606}, "confidence": {"value": 36}, "country": {"value": "China", "confidence": {"China": 0.992, "India": 0.00714}, "entropy": 0.0463}}, "branch_attrs": {}, "children": [{"name": "OP455989", "node_attrs": {"div": 0.0504454, "num_date": {"value": 2020.001, "inferred": true, "raw_value": "2020"}, "country": {"value": "India", "confidence": {"India": 1.0}, "entropy": -1e-12}}, "branch_attrs": {}}, {"name": "NODE_0000283", "node_attrs": {"div": 0.0493185, "num_date": {"value": 2016.995}, "confidence": {"value": 100}, "country": {"value": "China", "confidence": {"China": 1.0}, "entropy": 0.00153}}, "branch_attrs": {}, "children": [{"name": "KU311031", "node_attrs": {"div": 0.0493206, "num_date": {"value": 2016.995, "inferred": true, "raw_value": "2016"}, "country": {"value": "China", "confidence": {"China": 1.0}, "entropy": -1e-12}}, "branch_attrs": {}}, {"name": "KU311032", "node_attrs": {"div": 0.0493211, "num_date": {"value": 2016.995, "inferred": true, "raw_value": "2016"}, "country": {"value": "China", "confidence": {"China": 1.0}, "entropy": -1e-12}}, "branch_attrs": {}}]}]}]}, {"name": "NODE_0000284", "node_attrs": {"div": 0.0464286, "num_date": {"value": 2008.991}, "confidence": {"value": 5}, "country": {"value": "China", "confidence": {"China": 1.0}, "entropy": 0.0015}}, "branch_attrs": {}, "children": [{"name": "OR533483", "node_attrs": {"div": 0.0481297, "num_date": {"value": 2009.999, "inferred": true, "raw_value": "2009"}, "country": {"value": "China", "confidence": {"China": 1.0}, "entropy": -1e-12}}, "branch_attrs": {}}, {"name": "NODE_0000288", "node_attrs": {"div": 0.0481287, "num_date": {"value": 2009.764}, "confidence": {"value": 100}, "country": {"value": "China", "confidence": {"China": 1.0}, "entropy": 0.000362}}, "branch_attrs": {}, "children": [{"name": "OR533474", "node_attrs": {"div": 0.0481313, "num_date": {"value": 2009.764, "inferred": true, "raw_value": "2009"}, "country": {"value": "China", "confidence": {"China": 1.0}, "entropy": -1e-12}}, "branch_attrs": {}}, {"name": "OR533475", "node_attrs": {"div": 0.0486945, "num_date": {"value": 2009.999, "inferred": true, "raw_value": "2009"}, "country": {"value": "China", "confidence": {"China": 1.0}, "entropy": -1e-12}}, "branch_attrs": {}}]}, {"name": "NODE_0000285", "node_attrs": {"div": 0.0475613, "num_date": {"value": 2018.96}, "confidence": {"value": 64}, "country": {"value": "China", "confidence": {"China": 1.0}, "entropy": 0.00121}}, "branch_attrs": {}, "children": [{"name": "OQ874786", "node_attrs": {"div": 0.0492612, "num_date": {"value": 2021.001, "inferred": true, "raw_value": "2021"}, "country": {"value": "China", "confidence": {"China": 1.0}, "entropy": -1e-12}}, "branch_attrs": {}}, {"name": "PQ123994", "node_attrs": {"div": 0.048694, "num_date": {"value": 2022.001, "inferred": true, "raw_value": "2022"}, "country": {"value": "China", "confidence": {"China": 1.0}, "entropy": -1e-12}}, "branch_attrs": {}}, {"name": "OP374031", "node_attrs": {"div": 0.0486939, "num_date": {"value": 2020.001, "inferred": true, "raw_value": "2020"}, "country": {"value": "China", "confidence": {"China": 1.0}, "entropy": -1e-12}}, "branch_attrs": {}}]}]}, {"name": "NODE_0000331", "node_attrs": {"div": 0.0476131, "num_date": {"value": 2014.471}, "confidence": {"value": 1}, "country": {"value": "China", "confidence": {"China": 0.999}, "entropy": 0.00502}}, "branch_attrs": {}, "children": [{"name": "NODE_0000332", "node_attrs": {"div": 0.0481857, "num_date": {"value": 2015.938}, "confidence": {"value": 43}, "country": {"value": "China", "confidence": {"China": 1.0}, "entropy": 4.09e-05}}, "branch_attrs": {}, "children": [{"name": "KU311022", "node_attrs": {"div": 0.0487519, "num_date": {"value": 2016.352, "inferred": true, "raw_value": "2016"}, "country": {"value": "China", "confidence": {"China": 1.0}, "entropy": -1e-12}}, "branch_attrs": {}}, {"name": "KP112484", "node_attrs": {"div": 0.0487516, "num_date": {"value": 2016.351, "inferred": true, "raw_value": "2016"}, "country": {"value": "China", "confidence": {"China": 1.0}, "entropy": -1e-12}}, "branch_attrs": {}}, {"name": "KU311023", "node_attrs": {"div": 0.0481882, "num_date": {"value": 2016.001, "inferred": true, "raw_value": "2016"}, "country": {"value": "China", "confidence": {"China": 1.0}, "entropy": -1e-12}}, "branch_attrs": {}}]}, {"name": "NODE_0000334", "node_attrs": {"div": 0.0481733, "num_date": {"value": 2014.687}, "confidence": {"value": 45}, "country": {"value": "China", "confidence": {"China": 1.0}, "entropy": 0.000216}}, "branch_attrs": {}, "children": [{"name": "OK482713", "node_attrs": {"div": 0.0493065, "num_date": {"value": 2014.999, "inferred": true, "raw_value": "2014"}, "country": {"value": "China", "confidence": {"China": 1.0}, "entropy": -1e-12}}, "branch_attrs": {}}, {"name": "KF027493", "node_attrs": {"div": 0.0487392, "num_date": {"value": 2014.999, "inferred": true, "raw_value": "2014"}, "country": {"value": "China", "confidence": {"China": 1.0}, "entropy": -1e-12}}, "branch_attrs": {}}, {"name": "NODE_0000734", "node_attrs": {"div": 0.0481733, "num_date": {"value": 2020.914}, "country": {"value": "China", "confidence": {"China": 0.999}, "entropy": 0.00772}}, "branch_attrs": {}, "children": [{"name": "MH920546", "node_attrs": {"div": 0.0487393, "num_date": {"value": 2023.001, "inferred": true, "raw_value": "2023"}, "country": {"value": "China", "confidence": {"China": 1.0}, "entropy": -1e-12}}, "branch_attrs": {}}, {"name": "MH920557", "node_attrs": {"div": 0.0498727, "num_date": {"value": 2023.001, "inferred": true, "raw_value": "2023"}, "country": {"value": "China", "confidence": {"China": 1.0}, "entropy": -1e-12}}, "branch_attrs": {}}]}]}]}, {"name": "NODE_0000337", "node_attrs": {"div": 0.0476012, "num_date": {"value": 2016.707}, "confidence": {"value": 2}, "country": {"value": "China", "confidence": {"China": 1.0}, "entropy": 5.62e-05}}, "branch_attrs": {}, "children": [{"name": "KY652747", "node_attrs": {"div": 0.0487343, "num_date": {"value": 2018.001, "inferred": true, "raw_value": "2018"}, "country": {"value": "China", "confidence": {"China": 1.0}, "entropy": -1e-12}}, "branch_attrs": {}}, {"name": "MH465476", "node_attrs": {"div": 0.0481673, "num_date": {"value": 2019.001, "inferred": true, "raw_value": "2019"}, "country": {"value": "China", "confidence": {"China": 1.0}, "entropy": -1e-12}}, "branch_attrs": {}}, {"name": "NODE_0000339", "node_attrs": {"div": 0.0487354, "num_date": {"value": 2017.364}, "confidence": {"value": 97}, "country": {"value": "China", "confidence": {"China": 1.0}, "entropy": 0.000535}}, "branch_attrs": {}, "children": [{"name": "MH094774", "node_attrs": {"div": 0.0498678, "num_date": {"value": 2018.223, "inferred": true, "raw_value": "2018"}, "country": {"value": "China", "confidence": {"China": 1.0}, "entropy": -1e-12}}, "branch_attrs": {}}, {"name": "MH094793", "node_attrs": {"div": 0.0510031, "num_date": {"value": 2018.999, "inferred": true, "raw_value": "2018"}, "country": {"value": "China", "confidence": {"China": 1.0}, "entropy": -1e-12}}, "branch_attrs": {}}]}, {"name": "NODE_0000341", "node_attrs": {"div": 0.0481674, "num_date": {"value": 2016.864}, "confidence": {"value": 100}, "country": {"value": "China", "confidence": {"China": 1.0}, "entropy": 2.43e-05}}, "branch_attrs": {}, "children": [{"name": "OL504750", "node_attrs": {"div": 0.04817, "num_date": {"value": 2016.864, "inferred": true, "raw_value": "2016"}, "country": {"value": "China", "confidence": {"China": 1.0}, "entropy": -1e-12}}, "branch_attrs": {}}, {"name": "OL504751", "node_attrs": {"div": 0.0487333, "num_date": {"value": 2016.999, "inferred": true, "raw_value": "2016"}, "country": {"value": "China", "confidence": {"China": 1.0}, "entropy": -1e-12}}, "branch_attrs": {}}, {"name": "ON862556", "node_attrs": {"div": 0.0487333, "num_date": {"value": 2018.001, "inferred": true, "raw_value": "2018"}, "country": {"value": "China", "confidence": {"China": 1.0}, "entropy": -1e-12}}, "branch_attrs": {}}]}]}, {"name": "NODE_0000357", "node_attrs": {"div": 0.0470141, "num_date": {"value": 2012.957}, "confidence": {"value": 10}, "country": {"value": "China", "confidence": {"China": 1.0}, "entropy": 0.00344}}, "branch_attrs": {}, "children": [{"name": "NODE_0000358", "node_attrs": {"div": 0.0487143, "num_date": {"value": 2013.532}, "confidence": {"value": 100}, "country": {"value": "China", "confidence": {"China": 1.0}, "entropy": 8.96e-06}}, "branch_attrs": {}, "children": [{"name": "MW974846", "node_attrs": {"div": 0.0498468, "num_date": {"value": 2013.999, "inferred": true, "raw_value": "2013"}, "country": {"value": "China", "confidence": {"China": 1.0}, "entropy": -1e-12}}, "branch_attrs": {}}, {"name": "OM288662", "node_attrs": {"div": 0.0487169, "num_date": {"value": 2018.001, "inferred": true, "raw_value": "2018"}, "country": {"value": "China", "confidence": {"China": 1.0}, "entropy": -1e-12}}, "branch_attrs": {}}, {"name": "MW974844", "node_attrs": {"div": 0.04928, "num_date": {"value": 2013.898, "inferred": true, "raw_value": "2013"}, "country": {"value": "China", "confidence": {"China": 1.0}, "entropy": -1e-12}}, "branch_attrs": {}}, {"name": "MW974847", "node_attrs": {"div": 0.0504136, "num_date": {"value": 2013.999, "inferred": true, "raw_value": "2013"}, "country": {"value": "China", "confidence": {"China": 1.0}, "entropy": -1e-12}}, "branch_attrs": {}}]}, {"name": "NODE_0000361", "node_attrs": {"div": 0.0475793, "num_date": {"value": 2013.969}, "confidence": {"value": 67}, "country": {"value": "China", "confidence": {"China": 1.0}, "entropy": 0.000184}}, "branch_attrs": {}, "children": [{"name": "MZ995474", "node_attrs": {"div": 0.0487131, "num_date": {"value": 2015.001, "inferred": true, "raw_value": "2015"}, "country": {"value": "China", "confidence": {"China": 1.0}, "entropy": -1e-12}}, "branch_attrs": {}}, {"name": "MZ593754", "node_attrs": {"div": 0.050414, "num_date": {"value": 2018.001, "inferred": true, "raw_value": "2018"}, "country": {"value": "China", "confidence": {"China": 1.0}, "entropy": -1e-12}}, "branch_attrs": {}}, {"name": "NODE_0000363", "node_attrs": {"div": 0.0481466, "num_date": {"value": 2014.368}, "confidence": {"value": 99}, "country": {"value": "China", "confidence": {"China": 1.0}, "entropy": 0.00105}}, "branch_attrs": {}, "children": [{"name": "OR537677", "node_attrs": {"div": 0.0492807, "num_date": {"value": 2014.999, "inferred": true, "raw_value": "2014"}, "country": {"value": "China", "confidence": {"China": 1.0}, "entropy": -1e-12}}, "branch_attrs": {}}, {"name": "MZ593757", "node_attrs": {"div": 0.0504164, "num_date": {"value": 2018.001, "inferred": true, "raw_value": "2018"}, "country": {"value": "China", "confidence": {"China": 1.0}, "entropy": -1e-12}}, "branch_attrs": {}}]}]}]}, {"name": "NODE_0000404", "node_attrs": {"div": 0.0476024, "num_date": {"value": 2013.97}, "confidence": {"value": 26}, "country": {"value": "China", "confidence": {"China": 0.999}, "entropy": 0.00494}}, "branch_attrs": {}, "children": [{"name": "MH465481", "node_attrs": {"div": 0.053855, "num_date": {"value": 2019.001, "inferred": true, "raw_value": "2019"}, "country": {"value": "China", "confidence": {"China": 1.0}, "entropy": -1e-12}}, "branch_attrs": {}}, {"name": "NODE_0000744", "node_attrs": {"div": 0.0476024, "num_date": {"value": 2019.915}, "country": {"value": "China", "confidence": {"China": 0.999}, "entropy": 0.00759}}, "branch_attrs": {}, "children": [{"name": "OR480458", "node_attrs": {"div": 0.0481682, "num_date": {"value": 2022.001, "inferred": true, "raw_value": "2022"}, "country": {"value": "China", "confidence": {"China": 1.0}, "entropy": -1e-12}}, "branch_attrs": {}}, {"name": "PQ123984", "node_attrs": {"div": 0.0493025, "num_date": {"value": 2022.001, "inferred": true, "raw_value": "2022"}, "country": {"value": "China", "confidence": {"China": 1.0}, "entropy": -1e-12}}, "branch_attrs": {}}]}, {"name": "NODE_0000407", "node_attrs": {"div": 0.048166, "num_date": {"value": 2014.264}, "confidence": {"value": 24}, "country": {"value": "China", "confidence": {"China": 1.0}, "entropy": 0.00011}}, "branch_attrs": {}, "children": [{"name": "PP158533", "node_attrs": {"div": 0.0487317, "num_date": {"value": 2016.001, "inferred": true, "raw_value": "2016"}, "country": {"value": "China", "confidence": {"China": 1.0}, "entropy": -1e-12}}, "branch_attrs": {}}, {"name": "NODE_0000408", "node_attrs": {"div": 0.0492998, "num_date": {"value": 2014.667}, "confidence": {"value": 50}, "country": {"value": "China", "confidence": {"China": 1.0}, "entropy": 0.000289}}, "branch_attrs": {}, "children": [{"name": "OK482712", "node_attrs": {"div": 0.0504307, "num_date": {"value": 2014.999, "inferred": true, "raw_value": "2014"}, "country": {"value": "China", "confidence": {"China": 1.0}, "entropy": -1e-12}}, "branch_attrs": {}}, {"name": "PP035175", "node_attrs": {"div": 0.0498674, "num_date": {"value": 2015.082, "inferred": true, "raw_value": "2015"}, "country": {"value": "China", "confidence": {"China": 1.0}, "entropy": -1e-12}}, "branch_attrs": {}}]}, {"name": "NODE_0000410", "node_attrs": {"div": 0.0487316, "num_date": {"value": 2014.723}, "confidence": {"value": 92}, "country": {"value": "China", "confidence": {"China": 1.0}, "entropy": 0.00196}}, "branch_attrs": {}, "children": [{"name": "KX929005", "node_attrs": {"div": 0.0515672, "num_date": {"value": 2017.001, "inferred": true, "raw_value": "2017"}, "country": {"value": "China", "confidence": {"China": 1.0}, "entropy": -1e-12}}, "branch_attrs": {}}, {"name": "NODE_0000411", "node_attrs": {"div": 0.0504277, "num_date": {"value": 2015.963}, "confidence": {"value": 100}, "country": {"value": "China", "confidence": {"China": 0.999}, "entropy": 0.0106}}, "branch_attrs": {}, "children": [{"name": "MK426833", "node_attrs": {"div": 0.0527049, "num_date": {"value": 2021.001, "inferred": true, "raw_value": "2021"}, "country": {"value": "China", "confidence": {"China": 1.0}, "entropy": -1e-12}}, "branch_attrs": {}}, {"name": "MK426835", "node_attrs": {"div": 0.0624419, "num_date": {"value": 2021.999, "inferred": true, "raw_value": "2021"}, "country": {"value": "China", "confidence": {"China": 1.0}, "entropy": -1e-12}}, "branch_attrs": {}}]}]}]}]}, {"name": "NODE_0000412", "node_attrs": {"div": 0.0469209, "num_date": {"value": 2013.797}, "confidence": {"value": 1}, "country": {"value": "China", "confidence": {"China": 0.999}, "entropy": 0.00542}}, "branch_attrs": {}, "children": [{"name": "NODE_0000656", "node_attrs": {"div": 0.0469209, "num_date": {"value": 2014.944}, "country": {"value": "China", "confidence": {"China": 1.0}, "entropy": 0.00275}}, "branch_attrs": {}, "children": [{"name": "PP179143", "node_attrs": {"div": 0.0480959, "num_date": {"value": 2017.001, "inferred": true, "raw_value": "2017"}, "country": {"value": "China", "confidence": {"China": 1.0}, "entropy": -1e-12}}, "branch_attrs": {}}, {"name": "PP179140", "node_attrs": {"div": 0.0487115, "num_date": {"value": 2017.001, "inferred": true, "raw_value": "2017"}, "country": {"value": "China", "confidence": {"China": 1.0}, "entropy": -1e-12}}, "branch_attrs": {}}]}, {"name": "NODE_0000414", "node_attrs": {"div": 0.047446, "num_date": {"value": 2013.995}, "confidence": {"value": 59}, "country": {"value": "China", "confidence": {"China": 1.0}, "entropy": 0.00203}}, "branch_attrs": {}, "children": [{"name": "NODE_0000751", "node_attrs": {"div": 0.047446, "num_date": {"value": 2017.369}, "country": {"value": "China", "confidence": {"China": 1.0}, "entropy": 0.00178}}, "branch_attrs": {}, "children": [{"name": "PP179094", "node_attrs": {"div": 0.0480129, "num_date": {"value": 2019.001, "inferred": true, "raw_value": "2019"}, "country": {"value": "China", "confidence": {"China": 1.0}, "entropy": -1e-12}}, "branch_attrs": {}}, {"name": "MH094786", "node_attrs": {"div": 0.0480114, "num_date": {"value": 2018.001, "inferred": true, "raw_value": "2018"}, "country": {"value": "China", "confidence": {"China": 1.0}, "entropy": -1e-12}}, "branch_attrs": {}}]}, {"name": "NODE_0000416", "node_attrs": {"div": 0.049147, "num_date": {"value": 2014.476}, "confidence": {"value": 94}, "country": {"value": "China", "confidence": {"China": 1.0}, "entropy": 0.00069}}, "branch_attrs": {}, "children": [{"name": "OP263044", "node_attrs": {"div": 0.0502796, "num_date": {"value": 2016.001, "inferred": true, "raw_value": "2016"}, "country": {"value": "China", "confidence": {"China": 1.0}, "entropy": -1e-12}}, "branch_attrs": {}}, {"name": "NODE_0000417", "node_attrs": {"div": 0.0508497, "num_date": {"value": 2014.877}, "confidence": {"value": 99}, "country": {"value": "China", "confidence": {"China": 1.0}, "entropy": 0.000318}}, "branch_attrs": {}, "children": [{"name": "OP263060", "node_attrs": {"div": 0.0508527, "num_date": {"value": 2015.001, "inferred": true, "raw_value": "2015"}, "country": {"value": "China", "confidence": {"China": 1.0}, "entropy": -1e-12}}, "branch_attrs": {}}, {"name": "NODE_0000418", "node_attrs": {"div": 0.0514161, "num_date": {"value": 2014.973}, "confidence": {"value": 88}, "country": {"value": "China", "confidence": {"China": 1.0}, "entropy": 2.32e-05}}, "branch_attrs": {}, "children": [{"name": "OP263054", "node_attrs": {"div": 0.0565327, "num_date": {"value": 2015.999, "inferred": true, "raw_value": "2015"}, "country": {"value": "China", "confidence": {"China": 1.0}, "entropy": -1e-12}}, "branch_attrs": {}}, {"name": "OP263059", "node_attrs": {"div": 0.0514181, "num_date": {"value": 2015.001, "inferred": true, "raw_value": "2015"}, "country": {"value": "China", "confidence": {"China": 1.0}, "entropy": -1e-12}}, "branch_attrs": {}}, {"name": "OP263061", "node_attrs": {"div": 0.0519824, "num_date": {"value": 2015.387, "inferred": true, "raw_value": "2015"}, "country": {"value": "China", "confidence": {"China": 1.0}, "entropy": -1e-12}}, "branch_attrs": {}}]}]}]}]}]}, {"name": "NODE_0000438", "node_attrs": {"div": 0.0476994, "num_date": {"value": 2011.827}, "confidence": {"value": 1}, "country": {"value": "China", "confidence": {"China": 0.999}, "entropy": 0.00652}}, "branch_attrs": {}, "children": [{"name": "NODE_0000439", "node_attrs": {"div": 0.0481607, "num_date": {"value": 2011.963}, "confidence": {"value": 16}, "country": {"value": "China", "confidence": {"China": 1.0}, "entropy": 0.00396}}, "branch_attrs": {}, "children": [{"name": "NODE_0000440", "node_attrs": {"div": 0.0487262, "num_date": {"value": 2012.113}, "confidence": {"value": 85}, "country": {"value": "China", "confidence": {"China": 1.0}, "entropy": 0.000562}}, "branch_attrs": {}, "children": [{"name": "OR533443", "node_attrs": {"div": 0.0492927, "num_date": {"value": 2013.001, "inferred": true, "raw_value": "2013"}, "country": {"value": "China", "confidence": {"China": 1.0}, "entropy": -1e-12}}, "branch_attrs": {}}, {"name": "MZ848186", "node_attrs": {"div": 0.052701, "num_date": {"value": 2012.999, "inferred": true, "raw_value": "2012"}, "country": {"value": "China", "confidence": {"China": 1.0}, "entropy": -1e-12}}, "branch_attrs": {}}]}, {"name": "NODE_0000441", "node_attrs": {"div": 0.0492944, "num_date": {"value": 2019.956}, "confidence": {"value": 77}, "country": {"value": "China", "confidence": {"China": 0.998, "Southkorea": 0.0011}, "entropy": 0.013}}, "branch_attrs": {}, "children": [{"name": "MH920558", "node_attrs": {"div": 0.0498602, "num_date": {"value": 2023.001, "inferred": true, "raw_value": "2023"}, "country": {"value": "China", "confidence": {"China": 1.0}, "entropy": -1e-12}}, "branch_attrs": {}}, {"name": "NODE_0000442", "node_attrs": {"div": 0.0509957, "num_date": {"value": 2021.987}, "confidence": {"value": 94}, "country": {"value": "China", "confidence": {"China": 1.0}, "entropy": 0.00238}}, "branch_attrs": {}, "children": [{"name": "MH890676", "node_attrs": {"div": 0.0509977, "num_date": {"value": 2023.001, "inferred": true, "raw_value": "2023"}, "country": {"value": "China", "confidence": {"China": 1.0}, "entropy": -1e-12}}, "branch_attrs": {}}, {"name": "MH920559", "node_attrs": {"div": 0.0549713, "num_date": {"value": 2023.999, "inferred": true, "raw_value": "2023"}, "country": {"value": "China", "confidence": {"China": 1.0}, "entropy": -1e-12}}, "branch_attrs": {}}]}]}]}, {"name": "NODE_0000760", "node_attrs": {"div": 0.0476994, "num_date": {"value": 2012.97}, "country": {"value": "China", "confidence": {"China": 0.999}, "entropy": 0.00483}}, "branch_attrs": {}, "children": [{"name": "MH341492", "node_attrs": {"div": 0.0500718, "num_date": {"value": 2023.001, "inferred": true, "raw_value": "2023"}, "country": {"value": "China", "confidence": {"China": 1.0}, "entropy": -1e-12}}, "branch_attrs": {}}, {"name": "NODE_0000444", "node_attrs": {"div": 0.048266, "num_date": {"value": 2013.54}, "confidence": {"value": 21}, "country": {"value": "China", "confidence": {"China": 1.0}, "entropy": 0.000981}}, "branch_attrs": {}, "children": [{"name": "NODE_0000445", "node_attrs": {"div": 0.0492948, "num_date": {"value": 2014.249}, "confidence": {"value": 100}, "country": {"value": "China", "confidence": {"China": 1.0}, "entropy": 0.000332}}, "branch_attrs": {}, "children": [{"name": "KC800637", "node_attrs": {"div": 0.049861, "num_date": {"value": 2014.663, "inferred": true, "raw_value": "2014"}, "country": {"value": "China", "confidence": {"China": 1.0}, "entropy": -1e-12}}, "branch_attrs": {}}, {"name": "KC800640", "node_attrs": {"div": 0.0492974, "num_date": {"value": 2014.249, "inferred": true, "raw_value": "2014"}, "country": {"value": "China", "confidence": {"China": 1.0}, "entropy": -1e-12}}, "branch_attrs": {}}]}, {"name": "NODE_0000446", "node_attrs": {"div": 0.0500743, "num_date": {"value": 2014.96}, "confidence": {"value": 45}, "country": {"value": "China", "confidence": {"China": 1.0}, "entropy": 0.00129}}, "branch_attrs": {}, "children": [{"name": "KP313253", "node_attrs": {"div": 0.0506391, "num_date": {"value": 2016.001, "inferred": true, "raw_value": "2016"}, "country": {"value": "China", "confidence": {"China": 1.0}, "entropy": -1e-12}}, "branch_attrs": {}}, {"name": "KP313252", "node_attrs": {"div": 0.0534882, "num_date": {"value": 2016.999, "inferred": true, "raw_value": "2016"}, "country": {"value": "China", "confidence": {"China": 1.0}, "entropy": -1e-12}}, "branch_attrs": {}}]}]}]}]}, {"name": "NODE_0000483", "node_attrs": {"div": 0.0359332, "num_date": {"value": 2006.987}, "confidence": {"value": 6}, "country": {"value": "China", "confidence": {"China": 1.0}, "entropy": 0.00217}}, "branch_attrs": {}, "children": [{"name": "KC515003", "node_attrs": {"div": 0.0399091, "num_date": {"value": 2015.001, "inferred": true, "raw_value": "2015"}, "country": {"value": "China", "confidence": {"China": 1.0}, "entropy": -1e-12}}, "branch_attrs": {}}, {"name": "NODE_0000490", "node_attrs": {"div": 0.0388293, "num_date": {"value": 2008.417}, "confidence": {"value": 32}, "country": {"value": "China", "confidence": {"China": 0.998, "Southkorea": 0.0013}, "entropy": 0.0141}}, "branch_attrs": {}, "children": [{"name": "NODE_0000491", "node_attrs": {"div": 0.0406968, "num_date": {"value": 2008.972}, "confidence": {"value": 39}, "country": {"value": "China", "confidence": {"China": 0.997, "Southkorea": 0.00188}, "entropy": 0.02}}, "branch_attrs": {}, "children": [{"name": "KT804910", "node_attrs": {"div": 0.0428723, "num_date": {"value": 2016.001, "inferred": true, "raw_value": "2016"}, "country": {"value": "China", "confidence": {"China": 1.0}, "entropy": -1e-12}}, "branch_attrs": {}}, {"name": "KR704908", "node_attrs": {"div": 0.0744292, "num_date": {"value": 2016.999, "inferred": true, "raw_value": "2016"}, "country": {"value": "China", "confidence": {"China": 1.0}, "entropy": -1e-12}}, "branch_attrs": {}}]}, {"name": "NODE_0000492", "node_attrs": {"div": 0.0427528, "num_date": {"value": 2020.938}, "confidence": {"value": 100}, "country": {"value": "China", "confidence": {"China": 1.0}, "entropy": 0.0026}}, "branch_attrs": {}, "children": [{"name": "MK604488", "node_attrs": {"div": 0.0427553, "num_date": {"value": 2021.001, "inferred": true, "raw_value": "2021"}, "country": {"value": "China", "confidence": {"China": 1.0}, "entropy": -1e-12}}, "branch_attrs": {}}, {"name": "MK604493", "node_attrs": {"div": 0.0433191, "num_date": {"value": 2021.386, "inferred": true, "raw_value": "2021"}, "country": {"value": "China", "confidence": {"China": 1.0}, "entropy": -1e-12}}, "branch_attrs": {}}]}]}, {"name": "NODE_0000484", "node_attrs": {"div": 0.0456422, "num_date": {"value": 2014.68}, "confidence": {"value": 19}, "country": {"value": "China", "confidence": {"China": 1.0}, "entropy": 0.000237}}, "branch_attrs": {}, "children": [{"name": "OP263068", "node_attrs": {"div": 0.048479, "num_date": {"value": 2015.999, "inferred": true, "raw_value": "2015"}, "country": {"value": "China", "confidence": {"China": 1.0}, "entropy": -1e-12}}, "branch_attrs": {}}, {"name": "NODE_0000487", "node_attrs": {"div": 0.0462075, "num_date": {"value": 2014.989}, "confidence": {"value": 92}, "country": {"value": "China", "confidence": {"China": 1.0}, "entropy": 0.000415}}, "branch_attrs": {}, "children": [{"name": "OP263064", "node_attrs": {"div": 0.0479092, "num_date": {"value": 2015.999, "inferred": true, "raw_value": "2015"}, "country": {"value": "China", "confidence": {"China": 1.0}, "entropy": -1e-12}}, "branch_attrs": {}}, {"name": "OP263070", "node_attrs": {"div": 0.0490483, "num_date": {"value": 2015.999, "inferred": true, "raw_value": "2015"}, "country": {"value": "China", "confidence": {"China": 1.0}, "entropy": -1e-12}}, "branch_attrs": {}}]}, {"name": "NODE_0000778", "node_attrs": {"div": 0.0456422, "num_date": {"value": 2014.938}, "country": {"value": "China", "confidence": {"China": 1.0}, "entropy": 0.00116}}, "branch_attrs": {}, "children": [{"name": "KJ511871", "node_attrs": {"div": 0.0456448, "num_date": {"value": 2015.001, "inferred": true, "raw_value": "2015"}, "country": {"value": "China", "confidence": {"China": 1.0}, "entropy": -1e-12}}, "branch_attrs": {}}, {"name": "MH593263", "node_attrs": {"div": 0.0462084, "num_date": {"value": 2019.001, "inferred": true, "raw_value": "2019"}, "country": {"value": "China", "confidence": {"China": 1.0}, "entropy": -1e-12}}, "branch_attrs": {}}]}]}, {"name": "NODE_0000493", "node_attrs": {"div": 0.036742, "num_date": {"value": 2007.394}, "confidence": {"value": 16}, "country": {"value": "China", "confidence": {"China": 1.0}, "entropy": 0.00358}}, "branch_attrs": {}, "children": [{"name": "KC514967", "node_attrs": {"div": 0.04505, "num_date": {"value": 2016.001, "inferred": true, "raw_value": "2016"}, "country": {"value": "China", "confidence": {"China": 1.0}, "entropy": -1e-12}}, "branch_attrs": {}}, {"name": "NODE_0000494", "node_attrs": {"div": 0.0378785, "num_date": {"value": 2007.81}, "confidence": {"value": 15}, "country": {"value": "China", "confidence": {"China": 1.0}, "entropy": 0.00332}}, "branch_attrs": {}, "children": [{"name": "MZ995476", "node_attrs": {"div": 0.0466852, "num_date": {"value": 2015.001, "inferred": true, "raw_value": "2015"}, "country": {"value": "China", "confidence": {"China": 1.0}, "entropy": -1e-12}}, "branch_attrs": {}}, {"name": "NODE_0000495", "node_attrs": {"div": 0.0395219, "num_date": {"value": 2008.283}, "confidence": {"value": 25}, "country": {"value": "China", "confidence": {"China": 1.0}, "entropy": 0.00233}}, "branch_attrs": {}, "children": [{"name": "OR542935", "node_attrs": {"div": 0.0444597, "num_date": {"value": 2009.999, "inferred": true, "raw_value": "2009"}, "country": {"value": "China", "confidence": {"China": 1.0}, "entropy": -1e-12}}, "branch_attrs": {}}, {"name": "NODE_0000496", "node_attrs": {"div": 0.0437476, "num_date": {"value": 2010.472}, "confidence": {"value": 57}, "country": {"value": "China", "confidence": {"China": 0.999}, "entropy": 0.00775}}, "branch_attrs": {}, "children": [{"name": "JX294717", "node_attrs": {"div": 0.0493257, "num_date": {"value": 2012.999, "inferred": true, "raw_value": "2012"}, "country": {"value": "China", "confidence": {"China": 1.0}, "entropy": -1e-12}}, "branch_attrs": {}}, {"name": "OR537643", "node_attrs": {"div": 0.0487481, "num_date": {"value": 2015.001, "inferred": true, "raw_value": "2015"}, "country": {"value": "China", "confidence": {"China": 1.0}, "entropy": -1e-12}}, "branch_attrs": {}}]}]}]}]}]}, {"name": "NODE_0000497", "node_attrs": {"div": 0.04757, "num_date": {"value": 2010.312}, "confidence": {"value": 28}, "country": {"value": "China", "confidence": {"China": 0.999}, "entropy": 0.00764}}, "branch_attrs": {}, "children": [{"name": "NODE_0000685", "node_attrs": {"div": 0.04757, "num_date": {"value": 2012.966}, "country": {"value": "China", "confidence": {"China": 0.999}, "entropy": 0.00605}}, "branch_attrs": {}, "children": [{"name": "KC788505", "node_attrs": {"div": 0.0509714, "num_date": {"value": 2014.999, "inferred": true, "raw_value": "2014"}, "country": {"value": "China", "confidence": {"China": 1.0}, "entropy": -1e-12}}, "branch_attrs": {}}, {"name": "NODE_0000786", "node_attrs": {"div": 0.04757, "num_date": {"value": 2015.989}, "country": {"value": "China", "confidence": {"China": 1.0}, "entropy": 0.00146}}, "branch_attrs": {}, "children": [{"name": "MZ667316", "node_attrs": {"div": 0.0492707, "num_date": {"value": 2016.999, "inferred": true, "raw_value": "2016"}, "country": {"value": "China", "confidence": {"China": 1.0}, "entropy": -1e-12}}, "branch_attrs": {}}, {"name": "NODE_0000787", "node_attrs": {"div": 0.04757, "num_date": {"value": 2016.989}, "country": {"value": "China", "confidence": {"China": 1.0}, "entropy": 0.00083}}, "branch_attrs": {}, "children": [{"name": "KX247805", "node_attrs": {"div": 0.0492704, "num_date": {"value": 2017.999, "inferred": true, "raw_value": "2017"}, "country": {"value": "China", "confidence": {"China": 1.0}, "entropy": -1e-12}}, "branch_attrs": {}}, {"name": "NODE_0000789", "node_attrs": {"div": 0.04757, "num_date": {"value": 2017.925}, "country": {"value": "China", "confidence": {"China": 1.0}, "entropy": 0.00408}}, "branch_attrs": {}, "children": [{"name": "PQ123988", "node_attrs": {"div": 0.0515426, "num_date": {"value": 2022.001, "inferred": true, "raw_value": "2022"}, "country": {"value": "China", "confidence": {"China": 1.0}, "entropy": -1e-12}}, "branch_attrs": {}}, {"name": "NODE_0000502", "node_attrs": {"div": 0.0481358, "num_date": {"value": 2020.938}, "confidence": {"value": 100}, "country": {"value": "China", "confidence": {"China": 1.0}, "entropy": 0.000993}}, "branch_attrs": {}, "children": [{"name": "MK347356", "node_attrs": {"div": 0.0481379, "num_date": {"value": 2021.001, "inferred": true, "raw_value": "2021"}, "country": {"value": "China", "confidence": {"China": 1.0}, "entropy": -1e-12}}, "branch_attrs": {}}, {"name": "MK347392", "node_attrs": {"div": 0.0492685, "num_date": {"value": 2021.834, "inferred": true, "raw_value": "2021"}, "country": {"value": "China", "confidence": {"China": 1.0}, "entropy": -1e-12}}, "branch_attrs": {}}]}]}]}]}]}, {"name": "NODE_0000503", "node_attrs": {"div": 0.0498364, "num_date": {"value": 2010.991}, "confidence": {"value": 100}, "country": {"value": "China", "confidence": {"China": 1.0}, "entropy": 2.35e-11}}, "branch_attrs": {}, "children": [{"name": "MW820685", "node_attrs": {"div": 0.0521031, "num_date": {"value": 2012.649, "inferred": true, "raw_value": "2012"}, "country": {"value": "China", "confidence": {"China": 1.0}, "entropy": -1e-12}}, "branch_attrs": {}}, {"name": "MW820694", "node_attrs": {"div": 0.0521026, "num_date": {"value": 2011.999, "inferred": true, "raw_value": "2011"}, "country": {"value": "China", "confidence": {"China": 1.0}, "entropy": -1e-12}}, "branch_attrs": {}}, {"name": "MW757329", "node_attrs": {"div": 0.0504023, "num_date": {"value": 2011.413, "inferred": true, "raw_value": "2011"}, "country": {"value": "China", "confidence": {"China": 1.0}, "entropy": -1e-12}}, "branch_attrs": {}}, {"name": "MW820696", "node_attrs": {"div": 0.0509686, "num_date": {"value": 2011.835, "inferred": true, "raw_value": "2011"}, "country": {"value": "China", "confidence": {"China": 1.0}, "entropy": -1e-12}}, "branch_attrs": {}}, {"name": "MW820693", "node_attrs": {"div": 0.0515366, "num_date": {"value": 2012.234, "inferred": true, "raw_value": "2012"}, "country": {"value": "China", "confidence": {"China": 1.0}, "entropy": -1e-12}}, "branch_attrs": {}}, {"name": "MW820692", "node_attrs": {"div": 0.0509695, "num_date": {"value": 2012.001, "inferred": true, "raw_value": "2012"}, "country": {"value": "China", "confidence": {"China": 1.0}, "entropy": -1e-12}}, "branch_attrs": {}}, {"name": "MW820683", "node_attrs": {"div": 0.0509686, "num_date": {"value": 2012.001, "inferred": true, "raw_value": "2012"}, "country": {"value": "China", "confidence": {"China": 1.0}, "entropy": -1e-12}}, "branch_attrs": {}}, {"name": "MW820697", "node_attrs": {"div": 0.0521026, "num_date": {"value": 2011.999, "inferred": true, "raw_value": "2011"}, "country": {"value": "China", "confidence": {"China": 1.0}, "entropy": -1e-12}}, "branch_attrs": {}}, {"name": "NODE_0000691", "node_attrs": {"div": 0.0498364, "num_date": {"value": 2011.938}, "country": {"value": "China", "confidence": {"China": 1.0}, "entropy": 0.000318}}, "branch_attrs": {}, "children": [{"name": "MW820686", "node_attrs": {"div": 0.0498389, "num_date": {"value": 2012.001, "inferred": true, "raw_value": "2012"}, "country": {"value": "China", "confidence": {"China": 1.0}, "entropy": -1e-12}}, "branch_attrs": {}}, {"name": "MW820684", "node_attrs": {"div": 0.0504027, "num_date": {"value": 2012.352, "inferred": true, "raw_value": "2012"}, "country": {"value": "China", "confidence": {"China": 1.0}, "entropy": -1e-12}}, "branch_attrs": {}}]}]}]}, {"name": "NODE_0000546", "node_attrs": {"div": 0.0476023, "num_date": {"value": 2008.995}, "confidence": {"value": 7}, "country": {"value": "Vietnam", "confidence": {"Vietnam": 0.998, "China": 0.00229}, "entropy": 0.0163}}, "branch_attrs": {}, "children": [{"name": "LC602996", "node_attrs": {"div": 0.0476048, "num_date": {"value": 2008.995, "inferred": true, "raw_value": "2008"}, "country": {"value": "Vietnam", "confidence": {"Vietnam": 1.0}, "entropy": -1e-12}}, "branch_attrs": {}}, {"name": "NODE_0000793", "node_attrs": {"div": 0.0476023, "num_date": {"value": 2012.994}, "country": {"value": "Vietnam", "confidence": {"Vietnam": 0.999, "China": 0.00114}, "entropy": 0.00885}}, "branch_attrs": {}, "children": [{"name": "OQ784910", "node_attrs": {"div": 0.0561607, "num_date": {"value": 2021.001, "inferred": true, "raw_value": "2021"}, "country": {"value": "Vietnam", "confidence": {"Vietnam": 1.0}, "entropy": -1e-12}}, "branch_attrs": {}}, {"name": "NODE_0000795", "node_attrs": {"div": 0.0476023, "num_date": {"value": 2012.994}, "country": {"value": "Vietnam", "confidence": {"Vietnam": 0.996, "China": 0.00414}, "entropy": 0.0269}}, "branch_attrs": {}, "children": [{"name": "NODE_0000550", "node_attrs": {"div": 0.0481681, "num_date": {"value": 2013.498}, "confidence": {"value": 63}, "country": {"value": "Vietnam", "confidence": {"Vietnam": 0.964, "China": 0.0356}, "entropy": 0.154}}, "branch_attrs": {}, "children": [{"name": "PP993546", "node_attrs": {"div": 0.0504369, "num_date": {"value": 2021.001, "inferred": true, "raw_value": "2021"}, "country": {"value": "Vietnam", "confidence": {"Vietnam": 1.0}, "entropy": -1e-12}}, "branch_attrs": {}}, {"name": "NODE_0000551", "node_attrs": {"div": 0.0493025, "num_date": {"value": 2013.961}, "confidence": {"value": 100}, "country": {"value": "China", "confidence": {"China": 0.777, "Vietnam": 0.223}, "entropy": 0.533}}, "branch_attrs": {}, "children": [{"name": "NODE_0000552", "node_attrs": {"div": 0.0498681, "num_date": {"value": 2020.963}, "confidence": {"value": 63}, "country": {"value": "China", "confidence": {"China": 0.994, "Vietnam": 0.00522}, "entropy": 0.0382}}, "branch_attrs": {}, "children": [{"name": "MN258751", "node_attrs": {"div": 0.0498701, "num_date": {"value": 2023.001, "inferred": true, "raw_value": "2023"}, "country": {"value": "China", "confidence": {"China": 1.0}, "entropy": -1e-12}}, "branch_attrs": {}}, {"name": "MN258758", "node_attrs": {"div": 0.0521334, "num_date": {"value": 2023.001, "inferred": true, "raw_value": "2023"}, "country": {"value": "China", "confidence": {"China": 1.0}, "entropy": -1e-12}}, "branch_attrs": {}}]}, {"name": "NODE_0000553", "node_attrs": {"div": 0.0504349, "num_date": {"value": 2014.301}, "confidence": {"value": 63}, "country": {"value": "China", "confidence": {"China": 0.992, "Vietnam": 0.00807}, "entropy": 0.0473}}, "branch_attrs": {}, "children": [{"name": "MW974882", "node_attrs": {"div": 0.0504372, "num_date": {"value": 2014.301, "inferred": true, "raw_value": "2014"}, "country": {"value": "China", "confidence": {"China": 1.0}, "entropy": -1e-12}}, "branch_attrs": {}}, {"name": "MW974881", "node_attrs": {"div": 0.0527002, "num_date": {"value": 2014.999, "inferred": true, "raw_value": "2014"}, "country": {"value": "China", "confidence": {"China": 1.0}, "entropy": -1e-12}}, "branch_attrs": {}}]}]}]}, {"name": "NODE_0000801", "node_attrs": {"div": 0.0476023, "num_date": {"value": 2017.608}, "country": {"value": "Vietnam", "confidence": {"Vietnam": 0.983, "China": 0.0171}, "entropy": 0.0866}}, "branch_attrs": {}, "children": [{"name": "NODE_0000563", "node_attrs": {"div": 0.0481638, "num_date": {"value": 2017.971}, "confidence": {"value": 89}, "country": {"value": "Vietnam", "confidence": {"Vietnam": 0.999, "China": 0.00134}, "entropy": 0.0102}}, "branch_attrs": {}, "children": [{"name": "PP993532", "node_attrs": {"div": 0.0521453, "num_date": {"value": 2021.121, "inferred": true, "raw_value": "2021"}, "country": {"value": "Vietnam", "confidence": {"Vietnam": 1.0}, "entropy": -1e-12}}, "branch_attrs": {}}, {"name": "PP993527", "node_attrs": {"div": 0.0538554, "num_date": {"value": 2021.999, "inferred": true, "raw_value": "2021"}, "country": {"value": "Vietnam", "confidence": {"Vietnam": 1.0}, "entropy": -1e-12}}, "branch_attrs": {}}]}, {"name": "NODE_0000803", "node_attrs": {"div": 0.0476023, "num_date": {"value": 2017.621}, "country": {"value": "China", "confidence": {"China": 0.538, "Vietnam": 0.462}, "entropy": 0.69}}, "branch_attrs": {}, "children": [{"name": "NODE_0000557", "node_attrs": {"div": 0.0481683, "num_date": {"value": 2017.989}, "confidence": {"value": 85}, "country": {"value": "China", "confidence": {"China": 0.603, "Vietnam": 0.397}, "entropy": 0.672}}, "branch_attrs": {}, "children": [{"name": "PP993541", "node_attrs": {"div": 0.0504361, "num_date": {"value": 2021.001, "inferred": true, "raw_value": "2021"}, "country": {"value": "Vietnam", "confidence": {"Vietnam": 1.0}, "entropy": -1e-12}}, "branch_attrs": {}}, {"name": "ON248861", "node_attrs": {"div": 0.049868, "num_date": {"value": 2018.999, "inferred": true, "raw_value": "2018"}, "country": {"value": "China", "confidence": {"China": 1.0}, "entropy": -1e-12}}, "branch_attrs": {}}, {"name": "MH718995", "node_attrs": {"div": 0.0504361, "num_date": {"value": 2019.736, "inferred": true, "raw_value": "2019"}, "country": {"value": "China", "confidence": {"China": 1.0}, "entropy": -1e-12}}, "branch_attrs": {}}]}, {"name": "NODE_0000805", "node_attrs": {"div": 0.0476023, "num_date": {"value": 2017.949}, "country": {"value": "China", "confidence": {"China": 0.677, "Vietnam": 0.323}, "entropy": 0.629}}, "branch_attrs": {}, "children": [{"name": "PP179088", "node_attrs": {"div": 0.0493015, "num_date": {"value": 2019.258, "inferred": true, "raw_value": "2019"}, "country": {"value": "China", "confidence": {"China": 1.0}, "entropy": -1e-12}}, "branch_attrs": {}}, {"name": "NODE_0000806", "node_attrs": {"div": 0.0476023, "num_date": {"value": 2017.968}, "country": {"value": "China", "confidence": {"China": 0.681, "Vietnam": 0.319}, "entropy": 0.627}}, "branch_attrs": {}, "children": [{"name": "OR480457", "node_attrs": {"div": 0.0487341, "num_date": {"value": 2022.001, "inferred": true, "raw_value": "2022"}, "country": {"value": "China", "confidence": {"China": 1.0}, "entropy": -1e-12}}, "branch_attrs": {}}, {"name": "NODE_0000809", "node_attrs": {"div": 0.0476023, "num_date": {"value": 2017.968}, "country": {"value": "China", "confidence": {"China": 0.658, "Vietnam": 0.342}, "entropy": 0.643}}, "branch_attrs": {}, "children": [{"name": "NODE_0000561", "node_attrs": {"div": 0.0476827, "num_date": {"value": 2018.081}, "confidence": {"value": 46}, "country": {"value": "China", "confidence": {"China": 0.951, "Vietnam": 0.0491}, "entropy": 0.197}}, "branch_attrs": {}, "children": [{"name": "ON248867", "node_attrs": {"div": 0.048201, "num_date": {"value": 2018.474, "inferred": true, "raw_value": "2018"}, "country": {"value": "China", "confidence": {"China": 1.0}, "entropy": -1e-12}}, "branch_attrs": {}}, {"name": "OR480456", "node_attrs": {"div": 0.0493501, "num_date": {"value": 2022.001, "inferred": true, "raw_value": "2022"}, "country": {"value": "China", "confidence": {"China": 1.0}, "entropy": -1e-12}}, "branch_attrs": {}}]}, {"name": "NODE_0000548", "node_attrs": {"div": 0.0481682, "num_date": {"value": 2018.96}, "confidence": {"value": 99}, "country": {"value": "Vietnam", "confidence": {"Vietnam": 1.0}, "entropy": 0.00173}}, "branch_attrs": {}, "children": [{"name": "PP993521", "node_attrs": {"div": 0.0487343, "num_date": {"value": 2022.001, "inferred": true, "raw_value": "2022"}, "country": {"value": "Vietnam", "confidence": {"Vietnam": 1.0}, "entropy": -1e-12}}, "branch_attrs": {}}, {"name": "PP993547", "node_attrs": {"div": 0.0493004, "num_date": {"value": 2020.001, "inferred": true, "raw_value": "2020"}, "country": {"value": "Vietnam", "confidence": {"Vietnam": 1.0}, "entropy": -1e-12}}, "branch_attrs": {}}, {"name": "PP993519", "node_attrs": {"div": 0.0521402, "num_date": {"value": 2022.138, "inferred": true, "raw_value": "2022"}, "country": {"value": "Vietnam", "confidence": {"Vietnam": 1.0}, "entropy": -1e-12}}, "branch_attrs": {}}]}]}]}]}]}]}]}]}]}, {"name": "NODE_0000699", "node_attrs": {"div": 0.0478027, "num_date": {"value": 2007.998}, "confidence": {"value": 1}, "country": {"value": "China", "confidence": {"China": 0.994, "Vietnam": 0.00572}, "entropy": 0.0356}}, "branch_attrs": {}, "children": [{"name": "NODE_0000714", "node_attrs": {"div": 0.0483688, "num_date": {"value": 2008.728}, "confidence": {"value": 96}, "country": {"value": "China", "confidence": {"China": 0.79, "Vietnam": 0.21}, "entropy": 0.517}}, "branch_attrs": {}, "children": [{"name": "LC602997", "node_attrs": {"div": 0.0489349, "num_date": {"value": 2008.999, "inferred": true, "raw_value": "2008"}, "country": {"value": "Vietnam", "confidence": {"Vietnam": 1.0}, "entropy": -1e-12}}, "branch_attrs": {}}, {"name": "NODE_0000852", "node_attrs": {"div": 0.0483688, "num_date": {"value": 2014.954}, "country": {"value": "China", "confidence": {"China": 0.997, "Vietnam": 0.00287}, "entropy": 0.0225}}, "branch_attrs": {}, "children": [{"name": "MZ667327", "node_attrs": {"div": 0.0512052, "num_date": {"value": 2016.999, "inferred": true, "raw_value": "2016"}, "country": {"value": "China", "confidence": {"China": 1.0}, "entropy": -1e-12}}, "branch_attrs": {}}, {"name": "NODE_0000855", "node_attrs": {"div": 0.0483688, "num_date": {"value": 2015.938}, "country": {"value": "China", "confidence": {"China": 1.0}, "entropy": 0.00146}}, "branch_attrs": {}, "children": [{"name": "NODE_0000718", "node_attrs": {"div": 0.0489351, "num_date": {"value": 2016.338}, "confidence": {"value": 100}, "country": {"value": "China", "confidence": {"China": 1.0}, "entropy": 0.000349}}, "branch_attrs": {}, "children": [{"name": "MZ667324", "node_attrs": {"div": 0.0495013, "num_date": {"value": 2016.752, "inferred": true, "raw_value": "2016"}, "country": {"value": "China", "confidence": {"China": 1.0}, "entropy": -1e-12}}, "branch_attrs": {}}, {"name": "MZ667329", "node_attrs": {"div": 0.0489376, "num_date": {"value": 2016.338, "inferred": true, "raw_value": "2016"}, "country": {"value": "China", "confidence": {"China": 1.0}, "entropy": -1e-12}}, "branch_attrs": {}}]}, {"name": "NODE_0000857", "node_attrs": {"div": 0.0483688, "num_date": {"value": 2015.938}, "country": {"value": "China", "confidence": {"China": 1.0}, "entropy": 0.000349}}, "branch_attrs": {}, "children": [{"name": "MZ667326", "node_attrs": {"div": 0.0483713, "num_date": {"value": 2016.001, "inferred": true, "raw_value": "2016"}, "country": {"value": "China", "confidence": {"China": 1.0}, "entropy": -1e-12}}, "branch_attrs": {}}, {"name": "MZ667328", "node_attrs": {"div": 0.0489349, "num_date": {"value": 2016.352, "inferred": true, "raw_value": "2016"}, "country": {"value": "China", "confidence": {"China": 1.0}, "entropy": -1e-12}}, "branch_attrs": {}}]}]}]}]}, {"name": "NODE_0000706", "node_attrs": {"div": 0.0489362, "num_date": {"value": 2008.521}, "confidence": {"value": 46}, "country": {"value": "China", "confidence": {"China": 1.0}, "entropy": 1.66e-05}}, "branch_attrs": {}, "children": [{"name": "MT185098", "node_attrs": {"div": 0.0512023, "num_date": {"value": 2008.999, "inferred": true, "raw_value": "2008"}, "country": {"value": "China", "confidence": {"China": 1.0}, "entropy": -1e-12}}, "branch_attrs": {}}, {"name": "MT302524", "node_attrs": {"div": 0.0495023, "num_date": {"value": 2010.001, "inferred": true, "raw_value": "2010"}, "country": {"value": "China", "confidence": {"China": 1.0}, "entropy": -1e-12}}, "branch_attrs": {}}, {"name": "NODE_0000707", "node_attrs": {"div": 0.0506372, "num_date": {"value": 2009.821}, "confidence": {"value": 100}, "country": {"value": "China", "confidence": {"China": 1.0}, "entropy": 0.000423}}, "branch_attrs": {}, "children": [{"name": "MT302523", "node_attrs": {"div": 0.0512027, "num_date": {"value": 2010.242, "inferred": true, "raw_value": "2010"}, "country": {"value": "China", "confidence": {"China": 1.0}, "entropy": -1e-12}}, "branch_attrs": {}}, {"name": "MT302525", "node_attrs": {"div": 0.0512037, "num_date": {"value": 2010.243, "inferred": true, "raw_value": "2010"}, "country": {"value": "China", "confidence": {"China": 1.0}, "entropy": -1e-12}}, "branch_attrs": {}}]}, {"name": "NODE_0000710", "node_attrs": {"div": 0.0495026, "num_date": {"value": 2008.938}, "confidence": {"value": 99}, "country": {"value": "China", "confidence": {"China": 1.0}, "entropy": 1.18e-06}}, "branch_attrs": {}, "children": [{"name": "MT185068", "node_attrs": {"div": 0.0500691, "num_date": {"value": 2009.352, "inferred": true, "raw_value": "2009"}, "country": {"value": "China", "confidence": {"China": 1.0}, "entropy": -1e-12}}, "branch_attrs": {}}, {"name": "MT185064", "node_attrs": {"div": 0.0495051, "num_date": {"value": 2009.001, "inferred": true, "raw_value": "2009"}, "country": {"value": "China", "confidence": {"China": 1.0}, "entropy": -1e-12}}, "branch_attrs": {}}, {"name": "MT185063", "node_attrs": {"div": 0.0506356, "num_date": {"value": 2009.766, "inferred": true, "raw_value": "2009"}, "country": {"value": "China", "confidence": {"China": 1.0}, "entropy": -1e-12}}, "branch_attrs": {}}, {"name": "MT185069", "node_attrs": {"div": 0.0506351, "num_date": {"value": 2009.766, "inferred": true, "raw_value": "2009"}, "country": {"value": "China", "confidence": {"China": 1.0}, "entropy": -1e-12}}, "branch_attrs": {}}]}]}, {"name": "NODE_0000717", "node_attrs": {"div": 0.0478027, "num_date": {"value": 2009.507}, "country": {"value": "China", "confidence": {"China": 1.0}, "entropy": 0.00325}}, "branch_attrs": {}, "children": [{"name": "NODE_0000720", "node_attrs": {"div": 0.0483681, "num_date": {"value": 2009.981}, "confidence": {"value": 31}, "country": {"value": "China", "confidence": {"China": 0.999}, "entropy": 0.00519}}, "branch_attrs": {}, "children": [{"name": "PP035177", "node_attrs": {"div": 0.0489343, "num_date": {"value": 2015.001, "inferred": true, "raw_value": "2015"}, "country": {"value": "China", "confidence": {"China": 1.0}, "entropy": -1e-12}}, "branch_attrs": {}}, {"name": "NODE_0000721", "node_attrs": {"div": 0.0489346, "num_date": {"value": 2010.217}, "confidence": {"value": 96}, "country": {"value": "China", "confidence": {"China": 0.998, "Southkorea": 0.00103}, "entropy": 0.0125}}, "branch_attrs": {}, "children": [{"name": "KX247790", "node_attrs": {"div": 0.048937, "num_date": {"value": 2017.001, "inferred": true, "raw_value": "2017"}, "country": {"value": "China", "confidence": {"China": 1.0}, "entropy": -1e-12}}, "branch_attrs": {}}, {"name": "KR704909", "node_attrs": {"div": 0.0743309, "num_date": {"value": 2016.999, "inferred": true, "raw_value": "2016"}, "country": {"value": "China", "confidence": {"China": 1.0}, "entropy": -1e-12}}, "branch_attrs": {}}]}]}, {"name": "NODE_0000863", "node_attrs": {"div": 0.0478027, "num_date": {"value": 2009.541}, "country": {"value": "China", "confidence": {"China": 1.0}, "entropy": 0.00262}}, "branch_attrs": {}, "children": [{"name": "NODE_0000864", "node_attrs": {"div": 0.0478027, "num_date": {"value": 2012.981}, "country": {"value": "China", "confidence": {"China": 1.0}, "entropy": 0.00135}}, "branch_attrs": {}, "children": [{"name": "NODE_0000725", "node_attrs": {"div": 0.0483688, "num_date": {"value": 2013.58}, "confidence": {"value": 64}, "country": {"value": "China", "confidence": {"China": 1.0}, "entropy": 0.000902}}, "branch_attrs": {}, "children": [{"name": "JX982220", "node_attrs": {"div": 0.0495013, "num_date": {"value": 2013.999, "inferred": true, "raw_value": "2013"}, "country": {"value": "China", "confidence": {"China": 1.0}, "entropy": -1e-12}}, "branch_attrs": {}}, {"name": "NODE_0000872", "node_attrs": {"div": 0.0483688, "num_date": {"value": 2015.982}, "country": {"value": "China", "confidence": {"China": 1.0}, "entropy": 0.00128}}, "branch_attrs": {}, "children": [{"name": "KX352159", "node_attrs": {"div": 0.0500684, "num_date": {"value": 2017.249, "inferred": true, "raw_value": "2017"}, "country": {"value": "China", "confidence": {"China": 1.0}, "entropy": -1e-12}}, "branch_attrs": {}}, {"name": "KX352160", "node_attrs": {"div": 0.0483718, "num_date": {"value": 2017.001, "inferred": true, "raw_value": "2017"}, "country": {"value": "China", "confidence": {"China": 1.0}, "entropy": -1e-12}}, "branch_attrs": {}}]}]}, {"name": "NODE_0000873", "node_attrs": {"div": 0.0478027, "num_date": {"value": 2013.934}, "country": {"value": "China", "confidence": {"China": 1.0}, "entropy": 0.000532}}, "branch_attrs": {}, "children": [{"name": "OK170034", "node_attrs": {"div": 0.0483685, "num_date": {"value": 2014.348, "inferred": true, "raw_value": "2014"}, "country": {"value": "China", "confidence": {"China": 1.0}, "entropy": -1e-12}}, "branch_attrs": {}}, {"name": "NODE_0000874", "node_attrs": {"div": 0.0478027, "num_date": {"value": 2014.995}, "country": {"value": "China", "confidence": {"China": 1.0}, "entropy": 0.00125}}, "branch_attrs": {}, "children": [{"name": "NODE_0000703", "node_attrs": {"div": 0.048369, "num_date": {"value": 2015.366}, "confidence": {"value": 37}, "country": {"value": "China", "confidence": {"China": 1.0}, "entropy": 0.000695}}, "branch_attrs": {}, "children": [{"name": "KX960937", "node_attrs": {"div": 0.0500691, "num_date": {"value": 2017.001, "inferred": true, "raw_value": "2017"}, "country": {"value": "China", "confidence": {"China": 1.0}, "entropy": -1e-12}}, "branch_attrs": {}}, {"name": "NODE_0000704", "node_attrs": {"div": 0.0489355, "num_date": {"value": 2015.766}, "confidence": {"value": 95}, "country": {"value": "China", "confidence": {"China": 1.0}, "entropy": 0.000751}}, "branch_attrs": {}, "children": [{"name": "MG182444", "node_attrs": {"div": 0.0500686, "num_date": {"value": 2018.001, "inferred": true, "raw_value": "2018"}, "country": {"value": "China", "confidence": {"China": 1.0}, "entropy": -1e-12}}, "branch_attrs": {}}, {"name": "OR537635", "node_attrs": {"div": 0.0495024, "num_date": {"value": 2015.999, "inferred": true, "raw_value": "2015"}, "country": {"value": "China", "confidence": {"China": 1.0}, "entropy": -1e-12}}, "branch_attrs": {}}]}]}, {"name": "NODE_0000877", "node_attrs": {"div": 0.0478027, "num_date": {"value": 2017.955}, "country": {"value": "China", "confidence": {"China": 1.0}, "entropy": 0.00123}}, "branch_attrs": {}, "children": [{"name": "NODE_0000700", "node_attrs": {"div": 0.0483688, "num_date": {"value": 2018.954}, "confidence": {"value": 42}, "country": {"value": "China", "confidence": {"China": 1.0}, "entropy": 0.000448}}, "branch_attrs": {}, "children": [{"name": "MH920578", "node_attrs": {"div": 0.0529109, "num_date": {"value": 2022.588, "inferred": true, "raw_value": "2022"}, "country": {"value": "China", "confidence": {"China": 1.0}, "entropy": -1e-12}}, "branch_attrs": {}}, {"name": "OR114690", "node_attrs": {"div": 0.0512043, "num_date": {"value": 2020.999, "inferred": true, "raw_value": "2020"}, "country": {"value": "China", "confidence": {"China": 1.0}, "entropy": -1e-12}}, "branch_attrs": {}}, {"name": "OR062298", "node_attrs": {"div": 0.0495026, "num_date": {"value": 2021.001, "inferred": true, "raw_value": "2021"}, "country": {"value": "China", "confidence": {"China": 1.0}, "entropy": -1e-12}}, "branch_attrs": {}}]}, {"name": "NODE_0000880", "node_attrs": {"div": 0.0478027, "num_date": {"value": 2017.964}, "country": {"value": "China", "confidence": {"China": 1.0}, "entropy": 0.000944}}, "branch_attrs": {}, "children": [{"name": "NODE_0000723", "node_attrs": {"div": 0.048369, "num_date": {"value": 2019.914}, "confidence": {"value": 100}, "country": {"value": "China", "confidence": {"China": 1.0}, "entropy": 0.00387}}, "branch_attrs": {}, "children": [{"name": "OR480447", "node_attrs": {"div": 0.0489352, "num_date": {"value": 2022.001, "inferred": true, "raw_value": "2022"}, "country": {"value": "China", "confidence": {"China": 1.0}, "entropy": -1e-12}}, "branch_attrs": {}}, {"name": "OR480443", "node_attrs": {"div": 0.0517743, "num_date": {"value": 2022.638, "inferred": true, "raw_value": "2022"}, "country": {"value": "China", "confidence": {"China": 1.0}, "entropy": -1e-12}}, "branch_attrs": {}}]}, {"name": "NODE_0000728", "node_attrs": {"div": 0.0483689, "num_date": {"value": 2018.938}, "confidence": {"value": 94}, "country": {"value": "China", "confidence": {"China": 1.0}, "entropy": 2.49e-05}}, "branch_attrs": {}, "children": [{"name": "ON862510", "node_attrs": {"div": 0.0483718, "num_date": {"value": 2019.001, "inferred": true, "raw_value": "2019"}, "country": {"value": "China", "confidence": {"China": 1.0}, "entropy": -1e-12}}, "branch_attrs": {}}, {"name": "ON862511", "node_attrs": {"div": 0.0489352, "num_date": {"value": 2019.374, "inferred": true, "raw_value": "2019"}, "country": {"value": "China", "confidence": {"China": 1.0}, "entropy": -1e-12}}, "branch_attrs": {}}, {"name": "NODE_0000730", "node_attrs": {"div": 0.048935, "num_date": {"value": 2019.306}, "confidence": {"value": 100}, "country": {"value": "China", "confidence": {"China": 1.0}, "entropy": 0.000285}}, "branch_attrs": {}, "children": [{"name": "ON862508", "node_attrs": {"div": 0.0495008, "num_date": {"value": 2019.742, "inferred": true, "raw_value": "2019"}, "country": {"value": "China", "confidence": {"China": 1.0}, "entropy": -1e-12}}, "branch_attrs": {}}, {"name": "ON862509", "node_attrs": {"div": 0.0489375, "num_date": {"value": 2019.306, "inferred": true, "raw_value": "2019"}, "country": {"value": "China", "confidence": {"China": 1.0}, "entropy": -1e-12}}, "branch_attrs": {}}]}]}]}]}]}]}]}, {"name": "NODE_0000732", "node_attrs": {"div": 0.0483735, "num_date": {"value": 2009.967}, "confidence": {"value": 26}, "country": {"value": "China", "confidence": {"China": 0.999}, "entropy": 0.00542}}, "branch_attrs": {}, "children": [{"name": "MZ667323", "node_attrs": {"div": 0.0495156, "num_date": {"value": 2016.001, "inferred": true, "raw_value": "2016"}, "country": {"value": "China", "confidence": {"China": 1.0}, "entropy": -1e-12}}, "branch_attrs": {}}, {"name": "NODE_0000733", "node_attrs": {"div": 0.0489397, "num_date": {"value": 2010.208}, "confidence": {"value": 24}, "country": {"value": "China", "confidence": {"China": 0.999, "Southkorea": 0.00138}, "entropy": 0.011}}, "branch_attrs": {}, "children": [{"name": "NODE_0000893", "node_attrs": {"div": 0.0489397, "num_date": {"value": 2013.976}, "country": {"value": "China", "confidence": {"China": 0.999}, "entropy": 0.00987}}, "branch_attrs": {}, "children": [{"name": "KX247793", "node_attrs": {"div": 0.054623, "num_date": {"value": 2017.999, "inferred": true, "raw_value": "2017"}, "country": {"value": "China", "confidence": {"China": 1.0}, "entropy": -1e-12}}, "branch_attrs": {}}, {"name": "NODE_0000898", "node_attrs": {"div": 0.0489397, "num_date": {"value": 2015.959}, "country": {"value": "China", "confidence": {"China": 1.0}, "entropy": 0.00126}}, "branch_attrs": {}, "children": [{"name": "KX247811", "node_attrs": {"div": 0.050073, "num_date": {"value": 2017.001, "inferred": true, "raw_value": "2017"}, "country": {"value": "China", "confidence": {"China": 1.0}, "entropy": -1e-12}}, "branch_attrs": {}}, {"name": "KX247796", "node_attrs": {"div": 0.0495056, "num_date": {"value": 2017.001, "inferred": true, "raw_value": "2017"}, "country": {"value": "China", "confidence": {"China": 1.0}, "entropy": -1e-12}}, "branch_attrs": {}}]}]}, {"name": "NODE_0000736", "node_attrs": {"div": 0.0495056, "num_date": {"value": 2010.366}, "confidence": {"value": 34}, "country": {"value": "China", "confidence": {"China": 0.995, "Southkorea": 0.0047}, "entropy": 0.0305}}, "branch_attrs": {}, "children": [{"name": "NODE_0000902", "node_attrs": {"div": 0.0495056, "num_date": {"value": 2014.985}, "country": {"value": "China", "confidence": {"China": 0.999}, "entropy": 0.00737}}, "branch_attrs": {}, "children": [{"name": "KX247821", "node_attrs": {"div": 0.0517747, "num_date": {"value": 2017.001, "inferred": true, "raw_value": "2017"}, "country": {"value": "China", "confidence": {"China": 1.0}, "entropy": -1e-12}}, "branch_attrs": {}}, {"name": "NODE_0000738", "node_attrs": {"div": 0.0500713, "num_date": {"value": 2016.938}, "confidence": {"value": 64}, "country": {"value": "China", "confidence": {"China": 1.0}, "entropy": 0.000783}}, "branch_attrs": {}, "children": [{"name": "KX247808", "node_attrs": {"div": 0.0500738, "num_date": {"value": 2017.001, "inferred": true, "raw_value": "2017"}, "country": {"value": "China", "confidence": {"China": 1.0}, "entropy": -1e-12}}, "branch_attrs": {}}, {"name": "KX247813", "node_attrs": {"div": 0.0506364, "num_date": {"value": 2017.359, "inferred": true, "raw_value": "2017"}, "country": {"value": "China", "confidence": {"China": 1.0}, "entropy": -1e-12}}, "branch_attrs": {}}]}]}, {"name": "NODE_0000739", "node_attrs": {"div": 0.0500719, "num_date": {"value": 2010.476}, "confidence": {"value": 34}, "country": {"value": "China", "confidence": {"China": 0.984, "Southkorea": 0.0161}, "entropy": 0.083}}, "branch_attrs": {}, "children": [{"name": "NODE_0000910", "node_attrs": {"div": 0.0500719, "num_date": {"value": 2014.986}, "country": {"value": "China", "confidence": {"China": 0.999, "Southkorea": 0.0012}, "entropy": 0.0112}}, "branch_attrs": {}, "children": [{"name": "KX247799", "node_attrs": {"div": 0.0523402, "num_date": {"value": 2017.001, "inferred": true, "raw_value": "2017"}, "country": {"value": "China", "confidence": {"China": 1.0}, "entropy": -1e-12}}, "branch_attrs": {}}, {"name": "KX247824", "node_attrs": {"div": 0.0512037, "num_date": {"value": 2017.001, "inferred": true, "raw_value": "2017"}, "country": {"value": "China", "confidence": {"China": 1.0}, "entropy": -1e-12}}, "branch_attrs": {}}]}, {"name": "NODE_0000741", "node_attrs": {"div": 0.0506382, "num_date": {"value": 2010.566}, "confidence": {"value": 35}, "country": {"value": "China", "confidence": {"China": 0.944, "Southkorea": 0.0562}, "entropy": 0.217}}, "branch_attrs": {}, "children": [{"name": "NODE_0000742", "node_attrs": {"div": 0.0522746, "num_date": {"value": 2010.777}, "confidence": {"value": 34}, "country": {"value": "China", "confidence": {"China": 0.796, "Southkorea": 0.204}, "entropy": 0.507}}, "branch_attrs": {}, "children": [{"name": "NODE_0000743", "node_attrs": {"div": 0.0578109, "num_date": {"value": 2015.079}, "confidence": {"value": 100}, "country": {"value": "China", "confidence": {"China": 0.992, "Southkorea": 0.00757}, "entropy": 0.0457}}, "branch_attrs": {}, "children": [{"name": "NODE_0000915", "node_attrs": {"div": 0.0578109, "num_date": {"value": 2017.989}, "country": {"value": "China", "confidence": {"China": 1.0}, "entropy": 0.00199}}, "branch_attrs": {}, "children": [{"name": "PP179112", "node_attrs": {"div": 0.0583767, "num_date": {"value": 2018.418, "inferred": true, "raw_value": "2018"}, "country": {"value": "China", "confidence": {"China": 1.0}, "entropy": -1e-12}}, "branch_attrs": {}}, {"name": "NODE_0000917", "node_attrs": {"div": 0.0578109, "num_date": {"value": 2017.989}, "country": {"value": "China", "confidence": {"China": 1.0}, "entropy": 0.000468}}, "branch_attrs": {}, "children": [{"name": "PP179100", "node_attrs": {"div": 0.0583768, "num_date": {"value": 2019.001, "inferred": true, "raw_value": "2019"}, "country": {"value": "China", "confidence": {"China": 1.0}, "entropy": -1e-12}}, "branch_attrs": {}}, {"name": "PP179111", "node_attrs": {"div": 0.0578134, "num_date": {"value": 2018.001, "inferred": true, "raw_value": "2018"}, "country": {"value": "China", "confidence": {"China": 1.0}, "entropy": -1e-12}}, "branch_attrs": {}}]}]}, {"name": "NODE_0000746", "node_attrs": {"div": 0.0589441, "num_date": {"value": 2015.655}, "confidence": {"value": 100}, "country": {"value": "China", "confidence": {"China": 0.999, "Southkorea": 0.00101}, "entropy": 0.00831}}, "branch_attrs": {}, "children": [{"name": "OL452027", "node_attrs": {"div": 0.0600774, "num_date": {"value": 2015.999, "inferred": true, "raw_value": "2015"}, "country": {"value": "China", "confidence": {"China": 1.0}, "entropy": -1e-12}}, "branch_attrs": {}}, {"name": "NODE_0000747", "node_attrs": {"div": 0.0600773, "num_date": {"value": 2017.938}, "confidence": {"value": 100}, "country": {"value": "China", "confidence": {"China": 1.0}, "entropy": 6.14e-05}}, "branch_attrs": {}, "children": [{"name": "PP179117", "node_attrs": {"div": 0.0612103, "num_date": {"value": 2018.797, "inferred": true, "raw_value": "2018"}, "country": {"value": "China", "confidence": {"China": 1.0}, "entropy": -1e-12}}, "branch_attrs": {}}, {"name": "PP179114", "node_attrs": {"div": 0.0606434, "num_date": {"value": 2018.367, "inferred": true, "raw_value": "2018"}, "country": {"value": "China", "confidence": {"China": 1.0}, "entropy": -1e-12}}, "branch_attrs": {}}, {"name": "PP179115", "node_attrs": {"div": 0.0600798, "num_date": {"value": 2018.001, "inferred": true, "raw_value": "2018"}, "country": {"value": "China", "confidence": {"China": 1.0}, "entropy": -1e-12}}, "branch_attrs": {}}]}]}]}, {"name": "NODE_0000749", "node_attrs": {"div": 0.053622, "num_date": {"value": 2010.939}, "confidence": {"value": 76}, "country": {"value": "Southkorea", "confidence": {"Southkorea": 0.753, "China": 0.247}, "entropy": 0.56}}, "branch_attrs": {}, "children": [{"name": "MT814843", "node_attrs": {"div": 0.0541889, "num_date": {"value": 2010.999, "inferred": true, "raw_value": "2010"}, "country": {"value": "Southkorea", "confidence": {"Southkorea": 1.0}, "entropy": -1e-12}}, "branch_attrs": {}}, {"name": "NODE_0000921", "node_attrs": {"div": 0.053622, "num_date": {"value": 2011.918}, "country": {"value": "Southkorea", "confidence": {"Southkorea": 0.734, "China": 0.266}, "entropy": 0.579}}, "branch_attrs": {}, "children": [{"name": "NODE_0000922", "node_attrs": {"div": 0.053622, "num_date": {"value": 2015.96}, "country": {"value": "Southkorea", "confidence": {"Southkorea": 0.999}, "entropy": 0.00438}}, "branch_attrs": {}, "children": [{"name": "KX828233", "node_attrs": {"div": 0.0547542, "num_date": {"value": 2017.001, "inferred": true, "raw_value": "2017"}, "country": {"value": "Southkorea", "confidence": {"Southkorea": 1.0}, "entropy": -1e-12}}, "branch_attrs": {}}, {"name": "KX828234", "node_attrs": {"div": 0.0541885, "num_date": {"value": 2017.001, "inferred": true, "raw_value": "2017"}, "country": {"value": "Southkorea", "confidence": {"Southkorea": 1.0}, "entropy": -1e-12}}, "branch_attrs": {}}]}, {"name": "NODE_0000752", "node_attrs": {"div": 0.0541886, "num_date": {"value": 2012.499}, "confidence": {"value": 46}, "country": {"value": "China", "confidence": {"China": 0.927, "Southkorea": 0.0733}, "entropy": 0.262}}, "branch_attrs": {}, "children": [{"name": "NODE_0000753", "node_attrs": {"div": 0.0547517, "num_date": {"value": 2012.942}, "confidence": {"value": 73}, "country": {"value": "China", "confidence": {"China": 0.97, "Southkorea": 0.0297}, "entropy": 0.135}}, "branch_attrs": {}, "children": [{"name": "MH341497", "node_attrs": {"div": 0.058161, "num_date": {"value": 2023.001, "inferred": true, "raw_value": "2023"}, "country": {"value": "China", "confidence": {"China": 1.0}, "entropy": -1e-12}}, "branch_attrs": {}}, {"name": "NODE_0000754", "node_attrs": {"div": 0.0581594, "num_date": {"value": 2013.99}, "confidence": {"value": 100}, "country": {"value": "China", "confidence": {"China": 0.998, "Southkorea": 0.00152}, "entropy": 0.0116}}, "branch_attrs": {}, "children": [{"name": "KC823056", "node_attrs": {"div": 0.0581621, "num_date": {"value": 2014.001, "inferred": true, "raw_value": "2014"}, "country": {"value": "China", "confidence": {"China": 1.0}, "entropy": -1e-12}}, "branch_attrs": {}}, {"name": "KC823057", "node_attrs": {"div": 0.0604281, "num_date": {"value": 2014.999, "inferred": true, "raw_value": "2014"}, "country": {"value": "China", "confidence": {"China": 1.0}, "entropy": -1e-12}}, "branch_attrs": {}}]}]}, {"name": "NODE_0000755", "node_attrs": {"div": 0.054755, "num_date": {"value": 2012.971}, "confidence": {"value": 94}, "country": {"value": "China", "confidence": {"China": 0.988, "Southkorea": 0.0116}, "entropy": 0.0634}}, "branch_attrs": {}, "children": [{"name": "KC800639", "node_attrs": {"div": 0.0610099, "num_date": {"value": 2014.999, "inferred": true, "raw_value": "2014"}, "country": {"value": "China", "confidence": {"China": 1.0}, "entropy": -1e-12}}, "branch_attrs": {}}, {"name": "NODE_0000932", "node_attrs": {"div": 0.054755, "num_date": {"value": 2013.985}, "country": {"value": "China", "confidence": {"China": 0.998, "Southkorea": 0.00179}, "entropy": 0.0135}}, "branch_attrs": {}, "children": [{"name": "OP263041", "node_attrs": {"div": 0.0570237, "num_date": {"value": 2016.001, "inferred": true, "raw_value": "2016"}, "country": {"value": "China", "confidence": {"China": 1.0}, "entropy": -1e-12}}, "branch_attrs": {}}, {"name": "NODE_0000757", "node_attrs": {"div": 0.0553191, "num_date": {"value": 2014.986}, "confidence": {"value": 68}, "country": {"value": "China", "confidence": {"China": 0.999}, "entropy": 0.00608}}, "branch_attrs": {}, "children": [{"name": "KY305198", "node_attrs": {"div": 0.0564546, "num_date": {"value": 2018.001, "inferred": true, "raw_value": "2018"}, "country": {"value": "China", "confidence": {"China": 1.0}, "entropy": -1e-12}}, "branch_attrs": {}}, {"name": "MZ667314", "node_attrs": {"div": 0.0592976, "num_date": {"value": 2016.999, "inferred": true, "raw_value": "2016"}, "country": {"value": "China", "confidence": {"China": 1.0}, "entropy": -1e-12}}, "branch_attrs": {}}]}]}]}]}]}]}]}, {"name": "NODE_0000934", "node_attrs": {"div": 0.0506382, "num_date": {"value": 2014.965}, "country": {"value": "China", "confidence": {"China": 0.998, "Southkorea": 0.00143}, "entropy": 0.0116}}, "branch_attrs": {}, "children": [{"name": "NODE_0000935", "node_attrs": {"div": 0.0506382, "num_date": {"value": 2016.979}, "country": {"value": "China", "confidence": {"China": 1.0}, "entropy": 0.000987}}, "branch_attrs": {}, "children": [{"name": "KX247785", "node_attrs": {"div": 0.051204, "num_date": {"value": 2017.4, "inferred": true, "raw_value": "2017"}, "country": {"value": "China", "confidence": {"China": 1.0}, "entropy": -1e-12}}, "branch_attrs": {}}, {"name": "NODE_0000936", "node_attrs": {"div": 0.0506382, "num_date": {"value": 2016.979}, "country": {"value": "China", "confidence": {"China": 1.0}, "entropy": 0.00036}}, "branch_attrs": {}, "children": [{"name": "KX247822", "node_attrs": {"div": 0.0506407, "num_date": {"value": 2017.001, "inferred": true, "raw_value": "2017"}, "country": {"value": "China", "confidence": {"China": 1.0}, "entropy": -1e-12}}, "branch_attrs": {}}, {"name": "NODE_0000761", "node_attrs": {"div": 0.0512038, "num_date": {"value": 2017.612}, "confidence": {"value": 100}, "country": {"value": "China", "confidence": {"China": 1.0}, "entropy": 0.000494}}, "branch_attrs": {}, "children": [{"name": "ON862547", "node_attrs": {"div": 0.0523371, "num_date": {"value": 2019.001, "inferred": true, "raw_value": "2019"}, "country": {"value": "China", "confidence": {"China": 1.0}, "entropy": -1e-12}}, "branch_attrs": {}}, {"name": "NODE_0000762", "node_attrs": {"div": 0.0517702, "num_date": {"value": 2017.938}, "confidence": {"value": 100}, "country": {"value": "China", "confidence": {"China": 1.0}, "entropy": 0.000306}}, "branch_attrs": {}, "children": [{"name": "KX960918", "node_attrs": {"div": 0.051773, "num_date": {"value": 2018.001, "inferred": true, "raw_value": "2018"}, "country": {"value": "China", "confidence": {"China": 1.0}, "entropy": -1e-12}}, "branch_attrs": {}}, {"name": "KX960919", "node_attrs": {"div": 0.0517727, "num_date": {"value": 2018.001, "inferred": true, "raw_value": "2018"}, "country": {"value": "China", "confidence": {"China": 1.0}, "entropy": -1e-12}}, "branch_attrs": {}}]}]}]}]}, {"name": "NODE_0000763", "node_attrs": {"div": 0.0512035, "num_date": {"value": 2015.716}, "confidence": {"value": 7}, "country": {"value": "China", "confidence": {"China": 1.0}, "entropy": 0.00012}}, "branch_attrs": {}, "children": [{"name": "NODE_0000773", "node_attrs": {"div": 0.0517685, "num_date": {"value": 2015.959}, "confidence": {"value": 40}, "country": {"value": "China", "confidence": {"China": 1.0}, "entropy": 0.000514}}, "branch_attrs": {}, "children": [{"name": "KX247798", "node_attrs": {"div": 0.0529016, "num_date": {"value": 2017.001, "inferred": true, "raw_value": "2017"}, "country": {"value": "China", "confidence": {"China": 1.0}, "entropy": -1e-12}}, "branch_attrs": {}}, {"name": "KX247827", "node_attrs": {"div": 0.0534692, "num_date": {"value": 2017.227, "inferred": true, "raw_value": "2017"}, "country": {"value": "China", "confidence": {"China": 1.0}, "entropy": -1e-12}}, "branch_attrs": {}}]}, {"name": "NODE_0000774", "node_attrs": {"div": 0.0516987, "num_date": {"value": 2015.93}, "confidence": {"value": 14}, "country": {"value": "China", "confidence": {"China": 1.0}, "entropy": 0.000444}}, "branch_attrs": {}, "children": [{"name": "KX247800", "node_attrs": {"div": 0.0533927, "num_date": {"value": 2017.192, "inferred": true, "raw_value": "2017"}, "country": {"value": "China", "confidence": {"China": 1.0}, "entropy": -1e-12}}, "branch_attrs": {}}, {"name": "NODE_0000775", "node_attrs": {"div": 0.0517622, "num_date": {"value": 2015.958}, "confidence": {"value": 38}, "country": {"value": "China", "confidence": {"China": 1.0}, "entropy": 0.000388}}, "branch_attrs": {}, "children": [{"name": "KX247807", "node_attrs": {"div": 0.0528968, "num_date": {"value": 2017.001, "inferred": true, "raw_value": "2017"}, "country": {"value": "China", "confidence": {"China": 1.0}, "entropy": -1e-12}}, "branch_attrs": {}}, {"name": "NODE_0000776", "node_attrs": {"div": 0.0528956, "num_date": {"value": 2016.372}, "confidence": {"value": 61}, "country": {"value": "China", "confidence": {"China": 1.0}, "entropy": 0.000306}}, "branch_attrs": {}, "children": [{"name": "KX247803", "node_attrs": {"div": 0.0540291, "num_date": {"value": 2017.216, "inferred": true, "raw_value": "2017"}, "country": {"value": "China", "confidence": {"China": 1.0}, "entropy": -1e-12}}, "branch_attrs": {}}, {"name": "NODE_0000777", "node_attrs": {"div": 0.0545963, "num_date": {"value": 2017.001}, "confidence": {"value": 100}, "country": {"value": "China", "confidence": {"China": 1.0}, "entropy": 2.01e-05}}, "branch_attrs": {}, "children": [{"name": "KX247832", "node_attrs": {"div": 0.0545985, "num_date": {"value": 2017.001, "inferred": true, "raw_value": "2017"}, "country": {"value": "China", "confidence": {"China": 1.0}, "entropy": -1e-12}}, "branch_attrs": {}}, {"name": "KX247839", "node_attrs": {"div": 0.0551625, "num_date": {"value": 2017.423, "inferred": true, "raw_value": "2017"}, "country": {"value": "China", "confidence": {"China": 1.0}, "entropy": -1e-12}}, "branch_attrs": {}}, {"name": "NODE_0000779", "node_attrs": {"div": 0.0551625, "num_date": {"value": 2017.317}, "confidence": {"value": 97}, "country": {"value": "China", "confidence": {"China": 1.0}, "entropy": 0.000285}}, "branch_attrs": {}, "children": [{"name": "KX247837", "node_attrs": {"div": 0.0551652, "num_date": {"value": 2017.317, "inferred": true, "raw_value": "2017"}, "country": {"value": "China", "confidence": {"China": 1.0}, "entropy": -1e-12}}, "branch_attrs": {}}, {"name": "KX247835", "node_attrs": {"div": 0.0562947, "num_date": {"value": 2017.999, "inferred": true, "raw_value": "2017"}, "country": {"value": "China", "confidence": {"China": 1.0}, "entropy": -1e-12}}, "branch_attrs": {}}]}]}]}]}]}, {"name": "NODE_0000771", "node_attrs": {"div": 0.0512035, "num_date": {"value": 2015.957}, "country": {"value": "China", "confidence": {"China": 1.0}, "entropy": 0.00142}}, "branch_attrs": {}, "children": [{"name": "MK604512", "node_attrs": {"div": 0.0568833, "num_date": {"value": 2021.001, "inferred": true, "raw_value": "2021"}, "country": {"value": "China", "confidence": {"China": 1.0}, "entropy": -1e-12}}, "branch_attrs": {}}, {"name": "NODE_0000946", "node_attrs": {"div": 0.0512035, "num_date": {"value": 2015.957}, "country": {"value": "China", "confidence": {"China": 1.0}, "entropy": 0.000379}}, "branch_attrs": {}, "children": [{"name": "NODE_0000950", "node_attrs": {"div": 0.0512035, "num_date": {"value": 2015.965}, "country": {"value": "China", "confidence": {"China": 1.0}, "entropy": 0.000444}}, "branch_attrs": {}, "children": [{"name": "KX247789", "node_attrs": {"div": 0.0517691, "num_date": {"value": 2017.001, "inferred": true, "raw_value": "2017"}, "country": {"value": "China", "confidence": {"China": 1.0}, "entropy": -1e-12}}, "branch_attrs": {}}, {"name": "KX247819", "node_attrs": {"div": 0.0517697, "num_date": {"value": 2017.001, "inferred": true, "raw_value": "2017"}, "country": {"value": "China", "confidence": {"China": 1.0}, "entropy": -1e-12}}, "branch_attrs": {}}]}, {"name": "NODE_0000767", "node_attrs": {"div": 0.0517694, "num_date": {"value": 2016.705}, "confidence": {"value": 27}, "country": {"value": "China", "confidence": {"China": 1.0}, "entropy": 1.26e-06}}, "branch_attrs": {}, "children": [{"name": "KX247797", "node_attrs": {"div": 0.0523354, "num_date": {"value": 2017.127, "inferred": true, "raw_value": "2017"}, "country": {"value": "China", "confidence": {"China": 1.0}, "entropy": -1e-12}}, "branch_attrs": {}}, {"name": "KX247812", "node_attrs": {"div": 0.0523355, "num_date": {"value": 2017.127, "inferred": true, "raw_value": "2017"}, "country": {"value": "China", "confidence": {"China": 1.0}, "entropy": -1e-12}}, "branch_attrs": {}}, {"name": "KX247817", "node_attrs": {"div": 0.0523357, "num_date": {"value": 2017.127, "inferred": true, "raw_value": "2017"}, "country": {"value": "China", "confidence": {"China": 1.0}, "entropy": -1e-12}}, "branch_attrs": {}}, {"name": "NODE_0000770", "node_attrs": {"div": 0.0523354, "num_date": {"value": 2016.991}, "confidence": {"value": 69}, "country": {"value": "China", "confidence": {"China": 1.0}, "entropy": 2.19e-05}}, "branch_attrs": {}, "children": [{"name": "KX247791", "node_attrs": {"div": 0.0534677, "num_date": {"value": 2017.835, "inferred": true, "raw_value": "2017"}, "country": {"value": "China", "confidence": {"China": 1.0}, "entropy": -1e-12}}, "branch_attrs": {}}, {"name": "KX247786", "node_attrs": {"div": 0.0523379, "num_date": {"value": 2017.001, "inferred": true, "raw_value": "2017"}, "country": {"value": "China", "confidence": {"China": 1.0}, "entropy": -1e-12}}, "branch_attrs": {}}, {"name": "KX247815", "node_attrs": {"div": 0.0546012, "num_date": {"value": 2017.999, "inferred": true, "raw_value": "2017"}, "country": {"value": "China", "confidence": {"China": 1.0}, "entropy": -1e-12}}, "branch_attrs": {}}]}]}]}]}]}]}]}]}]}]}]}]}]}]}, {"name": "NODE_0000780", "node_attrs": {"div": 0.0382645, "num_date": {"value": 2006.996}, "confidence": {"value": 4}, "country": {"value": "China", "confidence": {"China": 0.999}, "entropy": 0.00479}}, "branch_attrs": {}, "children": [{"name": "NODE_0000781", "node_attrs": {"div": 0.0406126, "num_date": {"value": 2007.997}, "confidence": {"value": 3}, "country": {"value": "China", "confidence": {"China": 1.0}, "entropy": 0.000554}}, "branch_attrs": {}, "children": [{"name": "MW757330", "node_attrs": {"div": 0.0430431, "num_date": {"value": 2011.001, "inferred": true, "raw_value": "2011"}, "country": {"value": "China", "confidence": {"China": 1.0}, "entropy": -1e-12}}, "branch_attrs": {}}, {"name": "NODE_0000783", "node_attrs": {"div": 0.0440449, "num_date": {"value": 2010.91}, "confidence": {"value": 68}, "country": {"value": "China", "confidence": {"China": 0.998, "Southkorea": 0.00114}, "entropy": 0.0135}}, "branch_attrs": {}, "children": [{"name": "PP028559", "node_attrs": {"div": 0.0492678, "num_date": {"value": 2015.001, "inferred": true, "raw_value": "2015"}, "country": {"value": "China", "confidence": {"China": 1.0}, "entropy": -1e-12}}, "branch_attrs": {}}, {"name": "PP028561", "node_attrs": {"div": 0.0500225, "num_date": {"value": 2015.281, "inferred": true, "raw_value": "2015"}, "country": {"value": "China", "confidence": {"China": 1.0}, "entropy": -1e-12}}, "branch_attrs": {}}]}, {"name": "NODE_0000784", "node_attrs": {"div": 0.0412821, "num_date": {"value": 2008.18}, "confidence": {"value": 10}, "country": {"value": "China", "confidence": {"China": 1.0}, "entropy": 0.0015}}, "branch_attrs": {}, "children": [{"name": "MW974840", "node_attrs": {"div": 0.0475377, "num_date": {"value": 2013.001, "inferred": true, "raw_value": "2013"}, "country": {"value": "China", "confidence": {"China": 1.0}, "entropy": -1e-12}}, "branch_attrs": {}}, {"name": "NODE_0000785", "node_attrs": {"div": 0.0425285, "num_date": {"value": 2008.5}, "confidence": {"value": 62}, "country": {"value": "China", "confidence": {"China": 1.0}, "entropy": 0.000633}}, "branch_attrs": {}, "children": [{"name": "OR542952", "node_attrs": {"div": 0.0453618, "num_date": {"value": 2008.999, "inferred": true, "raw_value": "2008"}, "country": {"value": "China", "confidence": {"China": 1.0}, "entropy": -1e-12}}, "branch_attrs": {}}, {"name": "NODE_0000782", "node_attrs": {"div": 0.0425285, "num_date": {"value": 2009.536}, "country": {"value": "China", "confidence": {"China": 1.0}, "entropy": 0.00372}}, "branch_attrs": {}, "children": [{"name": "NODE_0000788", "node_attrs": {"div": 0.0456427, "num_date": {"value": 2011.802}, "confidence": {"value": 100}, "country": {"value": "China", "confidence": {"China": 1.0}, "entropy": 6.85e-05}}, "branch_attrs": {}, "children": [{"name": "MZ474502", "node_attrs": {"div": 0.0462092, "num_date": {"value": 2012.216, "inferred": true, "raw_value": "2012"}, "country": {"value": "China", "confidence": {"China": 1.0}, "entropy": -1e-12}}, "branch_attrs": {}}, {"name": "MZ474500", "node_attrs": {"div": 0.0467731, "num_date": {"value": 2012.628, "inferred": true, "raw_value": "2012"}, "country": {"value": "China", "confidence": {"China": 1.0}, "entropy": -1e-12}}, "branch_attrs": {}}, {"name": "MZ474501", "node_attrs": {"div": 0.0479106, "num_date": {"value": 2012.999, "inferred": true, "raw_value": "2012"}, "country": {"value": "China", "confidence": {"China": 1.0}, "entropy": -1e-12}}, "branch_attrs": {}}]}, {"name": "NODE_0000959", "node_attrs": {"div": 0.0425285, "num_date": {"value": 2013.97}, "country": {"value": "China", "confidence": {"China": 1.0}, "entropy": 0.0031}}, "branch_attrs": {}, "children": [{"name": "OQ388329", "node_attrs": {"div": 0.0436613, "num_date": {"value": 2015.001, "inferred": true, "raw_value": "2015"}, "country": {"value": "China", "confidence": {"China": 1.0}, "entropy": -1e-12}}, "branch_attrs": {}}, {"name": "NODE_0000790", "node_attrs": {"div": 0.0430947, "num_date": {"value": 2015.682}, "confidence": {"value": 99}, "country": {"value": "China", "confidence": {"China": 1.0}, "entropy": 0.00289}}, "branch_attrs": {}, "children": [{"name": "OR684454", "node_attrs": {"div": 0.0436609, "num_date": {"value": 2015.999, "inferred": true, "raw_value": "2015"}, "country": {"value": "China", "confidence": {"China": 1.0}, "entropy": -1e-12}}, "branch_attrs": {}}, {"name": "NODE_0000962", "node_attrs": {"div": 0.0430947, "num_date": {"value": 2015.987}, "country": {"value": "China", "confidence": {"China": 0.997, "Vietnam": 0.00295}, "entropy": 0.0217}}, "branch_attrs": {}, "children": [{"name": "MG786932", "node_attrs": {"div": 0.0453617, "num_date": {"value": 2018.001, "inferred": true, "raw_value": "2018"}, "country": {"value": "China", "confidence": {"China": 1.0}, "entropy": -1e-12}}, "branch_attrs": {}}, {"name": "NODE_0000964", "node_attrs": {"div": 0.0430947, "num_date": {"value": 2018.955}, "country": {"value": "China", "confidence": {"China": 0.886, "Vietnam": 0.114}, "entropy": 0.357}}, "branch_attrs": {}, "children": [{"name": "NODE_0000967", "node_attrs": {"div": 0.0430947, "num_date": {"value": 2018.955}, "country": {"value": "China", "confidence": {"China": 0.979, "Vietnam": 0.0204}, "entropy": 0.101}}, "branch_attrs": {}, "children": [{"name": "MZ615680", "node_attrs": {"div": 0.044227, "num_date": {"value": 2021.001, "inferred": true, "raw_value": "2021"}, "country": {"value": "China", "confidence": {"China": 1.0}, "entropy": -1e-12}}, "branch_attrs": {}}, {"name": "MZ615679", "node_attrs": {"div": 0.0442274, "num_date": {"value": 2021.001, "inferred": true, "raw_value": "2021"}, "country": {"value": "China", "confidence": {"China": 1.0}, "entropy": -1e-12}}, "branch_attrs": {}}]}, {"name": "NODE_0000794", "node_attrs": {"div": 0.0442279, "num_date": {"value": 2019.993}, "confidence": {"value": 100}, "country": {"value": "Vietnam", "confidence": {"Vietnam": 1.0}, "entropy": 0.000866}}, "branch_attrs": {}, "children": [{"name": "PP993523", "node_attrs": {"div": 0.0447936, "num_date": {"value": 2022.001, "inferred": true, "raw_value": "2022"}, "country": {"value": "Vietnam", "confidence": {"Vietnam": 1.0}, "entropy": -1e-12}}, "branch_attrs": {}}, {"name": "PP993525", "node_attrs": {"div": 0.0464952, "num_date": {"value": 2022.001, "inferred": true, "raw_value": "2022"}, "country": {"value": "Vietnam", "confidence": {"Vietnam": 1.0}, "entropy": -1e-12}}, "branch_attrs": {}}, {"name": "NODE_0000796", "node_attrs": {"div": 0.0464983, "num_date": {"value": 2020.925}, "confidence": {"value": 100}, "country": {"value": "Vietnam", "confidence": {"Vietnam": 1.0}, "entropy": 3.27e-05}}, "branch_attrs": {}, "children": [{"name": "PP993517", "node_attrs": {"div": 0.0487691, "num_date": {"value": 2022.742, "inferred": true, "raw_value": "2022"}, "country": {"value": "Vietnam", "confidence": {"Vietnam": 1.0}, "entropy": -1e-12}}, "branch_attrs": {}}, {"name": "NODE_0000797", "node_attrs": {"div": 0.0470618, "num_date": {"value": 2021.369}, "confidence": {"value": 100}, "country": {"value": "Vietnam", "confidence": {"Vietnam": 1.0}, "entropy": 1.02e-05}}, "branch_attrs": {}, "children": [{"name": "PP993516", "node_attrs": {"div": 0.0476276, "num_date": {"value": 2022.001, "inferred": true, "raw_value": "2022"}, "country": {"value": "Vietnam", "confidence": {"Vietnam": 1.0}, "entropy": -1e-12}}, "branch_attrs": {}}, {"name": "PP993526", "node_attrs": {"div": 0.0476273, "num_date": {"value": 2021.805, "inferred": true, "raw_value": "2021"}, "country": {"value": "Vietnam", "confidence": {"Vietnam": 1.0}, "entropy": -1e-12}}, "branch_attrs": {}}]}]}]}]}]}]}]}]}]}]}]}, {"name": "NODE_0000798", "node_attrs": {"div": 0.0393845, "num_date": {"value": 2007.98}, "confidence": {"value": 17}, "country": {"value": "China", "confidence": {"China": 0.999}, "entropy": 0.00625}}, "branch_attrs": {}, "children": [{"name": "MW974841", "node_attrs": {"div": 0.0427901, "num_date": {"value": 2013.001, "inferred": true, "raw_value": "2013"}, "country": {"value": "China", "confidence": {"China": 1.0}, "entropy": -1e-12}}, "branch_attrs": {}}, {"name": "NODE_0000799", "node_attrs": {"div": 0.0433706, "num_date": {"value": 2010.502}, "confidence": {"value": 36}, "country": {"value": "China", "confidence": {"China": 0.999}, "entropy": 0.0058}}, "branch_attrs": {}, "children": [{"name": "PP927796", "node_attrs": {"div": 0.0473566, "num_date": {"value": 2019.001, "inferred": true, "raw_value": "2019"}, "country": {"value": "China", "confidence": {"China": 1.0}, "entropy": -1e-12}}, "branch_attrs": {}}, {"name": "NODE_0000800", "node_attrs": {"div": 0.0439257, "num_date": {"value": 2010.721}, "confidence": {"value": 17}, "country": {"value": "China", "confidence": {"China": 1.0}, "entropy": 1.47e-06}}, "branch_attrs": {}, "children": [{"name": "PP927787", "node_attrs": {"div": 0.0541955, "num_date": {"value": 2019.001, "inferred": true, "raw_value": "2019"}, "country": {"value": "China", "confidence": {"China": 1.0}, "entropy": -1e-12}}, "branch_attrs": {}}, {"name": "MW820689", "node_attrs": {"div": 0.0456241, "num_date": {"value": 2012.008, "inferred": true, "raw_value": "2012"}, "country": {"value": "China", "confidence": {"China": 1.0}, "entropy": -1e-12}}, "branch_attrs": {}}, {"name": "NODE_0000804", "node_attrs": {"div": 0.0444912, "num_date": {"value": 2010.986}, "confidence": {"value": 51}, "country": {"value": "China", "confidence": {"China": 1.0}, "entropy": 0.00182}}, "branch_attrs": {}, "children": [{"name": "MT711856", "node_attrs": {"div": 0.0473238, "num_date": {"value": 2011.999, "inferred": true, "raw_value": "2011"}, "country": {"value": "China", "confidence": {"China": 1.0}, "entropy": -1e-12}}, "branch_attrs": {}}, {"name": "NODE_0000976", "node_attrs": {"div": 0.0444912, "num_date": {"value": 2016.865}, "country": {"value": "China", "confidence": {"China": 0.999}, "entropy": 0.00466}}, "branch_attrs": {}, "children": [{"name": "PP927784", "node_attrs": {"div": 0.047894, "num_date": {"value": 2019.487, "inferred": true, "raw_value": "2019"}, "country": {"value": "China", "confidence": {"China": 1.0}, "entropy": -1e-12}}, "branch_attrs": {}}, {"name": "NODE_0000977", "node_attrs": {"div": 0.0444912, "num_date": {"value": 2017.223}, "country": {"value": "China", "confidence": {"China": 1.0}, "entropy": 0.00152}}, "branch_attrs": {}, "children": [{"name": "OP055739", "node_attrs": {"div": 0.0456233, "num_date": {"value": 2018.082, "inferred": true, "raw_value": "2018"}, "country": {"value": "China", "confidence": {"China": 1.0}, "entropy": -1e-12}}, "branch_attrs": {}}, {"name": "OQ291183", "node_attrs": {"div": 0.0444937, "num_date": {"value": 2020.001, "inferred": true, "raw_value": "2020"}, "country": {"value": "China", "confidence": {"China": 1.0}, "entropy": -1e-12}}, "branch_attrs": {}}]}]}]}, {"name": "NODE_0000820", "node_attrs": {"div": 0.0445921, "num_date": {"value": 2011.4}, "confidence": {"value": 44}, "country": {"value": "China", "confidence": {"China": 1.0}, "entropy": 0.00294}}, "branch_attrs": {}, "children": [{"name": "NODE_0000821", "node_attrs": {"div": 0.0457112, "num_date": {"value": 2011.964}, "confidence": {"value": 54}, "country": {"value": "China", "confidence": {"China": 0.999}, "entropy": 0.00532}}, "branch_attrs": {}, "children": [{"name": "MZ063703", "node_attrs": {"div": 0.0509394, "num_date": {"value": 2013.999, "inferred": true, "raw_value": "2013"}, "country": {"value": "China", "confidence": {"China": 1.0}, "entropy": -1e-12}}, "branch_attrs": {}}, {"name": "PP927770", "node_attrs": {"div": 0.0536089, "num_date": {"value": 2020.001, "inferred": true, "raw_value": "2020"}, "country": {"value": "China", "confidence": {"China": 1.0}, "entropy": -1e-12}}, "branch_attrs": {}}]}, {"name": "NODE_0000822", "node_attrs": {"div": 0.0461917, "num_date": {"value": 2017.948}, "confidence": {"value": 100}, "country": {"value": "China", "confidence": {"China": 1.0}, "entropy": 0.000485}}, "branch_attrs": {}, "children": [{"name": "PP927769", "node_attrs": {"div": 0.0490257, "num_date": {"value": 2020.162, "inferred": true, "raw_value": "2020"}, "country": {"value": "China", "confidence": {"China": 1.0}, "entropy": -1e-12}}, "branch_attrs": {}}, {"name": "PP927774", "node_attrs": {"div": 0.0478924, "num_date": {"value": 2019.258, "inferred": true, "raw_value": "2019"}, "country": {"value": "China", "confidence": {"China": 1.0}, "entropy": -1e-12}}, "branch_attrs": {}}, {"name": "NODE_0000811", "node_attrs": {"div": 0.0461917, "num_date": {"value": 2018.978}, "country": {"value": "China", "confidence": {"China": 1.0}, "entropy": 0.000386}}, "branch_attrs": {}, "children": [{"name": "PP927775", "node_attrs": {"div": 0.0467577, "num_date": {"value": 2019.414, "inferred": true, "raw_value": "2019"}, "country": {"value": "China", "confidence": {"China": 1.0}, "entropy": -1e-12}}, "branch_attrs": {}}, {"name": "NODE_0000813", "node_attrs": {"div": 0.0461917, "num_date": {"value": 2018.978}, "country": {"value": "China", "confidence": {"China": 1.0}, "entropy": 0.000435}}, "branch_attrs": {}, "children": [{"name": "PP927772", "node_attrs": {"div": 0.0467574, "num_date": {"value": 2020.001, "inferred": true, "raw_value": "2020"}, "country": {"value": "China", "confidence": {"China": 1.0}, "entropy": -1e-12}}, "branch_attrs": {}}, {"name": "PP927768", "node_attrs": {"div": 0.0467573, "num_date": {"value": 2020.001, "inferred": true, "raw_value": "2020"}, "country": {"value": "China", "confidence": {"China": 1.0}, "entropy": -1e-12}}, "branch_attrs": {}}]}]}]}]}, {"name": "NODE_0000848", "node_attrs": {"div": 0.0444917, "num_date": {"value": 2010.849}, "confidence": {"value": 24}, "country": {"value": "China", "confidence": {"China": 1.0}, "entropy": 0.00192}}, "branch_attrs": {}, "children": [{"name": "NODE_0000849", "node_attrs": {"div": 0.0450551, "num_date": {"value": 2010.938}, "confidence": {"value": 42}, "country": {"value": "China", "confidence": {"China": 1.0}, "entropy": 0.000707}}, "branch_attrs": {}, "children": [{"name": "MZ819918", "node_attrs": {"div": 0.0501661, "num_date": {"value": 2015.001, "inferred": true, "raw_value": "2015"}, "country": {"value": "China", "confidence": {"China": 1.0}, "entropy": -1e-12}}, "branch_attrs": {}}, {"name": "NODE_0000854", "node_attrs": {"div": 0.0456208, "num_date": {"value": 2010.995}, "confidence": {"value": 89}, "country": {"value": "China", "confidence": {"China": 1.0}, "entropy": 0.000908}}, "branch_attrs": {}, "children": [{"name": "MW538944", "node_attrs": {"div": 0.0456233, "num_date": {"value": 2010.995, "inferred": true, "raw_value": "2010"}, "country": {"value": "China", "confidence": {"China": 1.0}, "entropy": -1e-12}}, "branch_attrs": {}}, {"name": "NODE_0000984", "node_attrs": {"div": 0.0456208, "num_date": {"value": 2013.665}, "country": {"value": "China", "confidence": {"China": 1.0}, "entropy": 0.00198}}, "branch_attrs": {}, "children": [{"name": "MZ747111", "node_attrs": {"div": 0.0461865, "num_date": {"value": 2016.001, "inferred": true, "raw_value": "2016"}, "country": {"value": "China", "confidence": {"China": 1.0}, "entropy": -1e-12}}, "branch_attrs": {}}, {"name": "MW561979", "node_attrs": {"div": 0.0461865, "num_date": {"value": 2014.079, "inferred": true, "raw_value": "2014"}, "country": {"value": "China", "confidence": {"China": 1.0}, "entropy": -1e-12}}, "branch_attrs": {}}]}]}, {"name": "NODE_0000985", "node_attrs": {"div": 0.0450551, "num_date": {"value": 2017.987}, "country": {"value": "China", "confidence": {"China": 0.999}, "entropy": 0.00761}}, "branch_attrs": {}, "children": [{"name": "OR480441", "node_attrs": {"div": 0.0473218, "num_date": {"value": 2022.001, "inferred": true, "raw_value": "2022"}, "country": {"value": "China", "confidence": {"China": 1.0}, "entropy": -1e-12}}, "branch_attrs": {}}, {"name": "NODE_0000986", "node_attrs": {"div": 0.0450551, "num_date": {"value": 2017.987}, "country": {"value": "China", "confidence": {"China": 1.0}, "entropy": 0.00215}}, "branch_attrs": {}, "children": [{"name": "OR480495", "node_attrs": {"div": 0.046753, "num_date": {"value": 2021.001, "inferred": true, "raw_value": "2021"}, "country": {"value": "China", "confidence": {"China": 1.0}, "entropy": -1e-12}}, "branch_attrs": {}}, {"name": "NODE_0000853", "node_attrs": {"div": 0.0456211, "num_date": {"value": 2018.338}, "confidence": {"value": 100}, "country": {"value": "China", "confidence": {"China": 1.0}, "entropy": 0.000397}}, "branch_attrs": {}, "children": [{"name": "OP413468", "node_attrs": {"div": 0.0461868, "num_date": {"value": 2018.767, "inferred": true, "raw_value": "2018"}, "country": {"value": "China", "confidence": {"China": 1.0}, "entropy": -1e-12}}, "branch_attrs": {}}, {"name": "OP413469", "node_attrs": {"div": 0.0456236, "num_date": {"value": 2018.338, "inferred": true, "raw_value": "2018"}, "country": {"value": "China", "confidence": {"China": 1.0}, "entropy": -1e-12}}, "branch_attrs": {}}]}]}]}]}, {"name": "NODE_0000988", "node_attrs": {"div": 0.0444917, "num_date": {"value": 2017.958}, "country": {"value": "China", "confidence": {"China": 0.999}, "entropy": 0.00528}}, "branch_attrs": {}, "children": [{"name": "OR114688", "node_attrs": {"div": 0.047891, "num_date": {"value": 2020.614, "inferred": true, "raw_value": "2020"}, "country": {"value": "China", "confidence": {"China": 1.0}, "entropy": -1e-12}}, "branch_attrs": {}}, {"name": "NODE_0000989", "node_attrs": {"div": 0.0444917, "num_date": {"value": 2017.973}, "country": {"value": "China", "confidence": {"China": 1.0}, "entropy": 0.00133}}, "branch_attrs": {}, "children": [{"name": "NODE_0000858", "node_attrs": {"div": 0.0450572, "num_date": {"value": 2018.368}, "confidence": {"value": 46}, "country": {"value": "China", "confidence": {"China": 1.0}, "entropy": 0.000523}}, "branch_attrs": {}, "children": [{"name": "PP927806", "node_attrs": {"div": 0.0456236, "num_date": {"value": 2019.001, "inferred": true, "raw_value": "2019"}, "country": {"value": "China", "confidence": {"China": 1.0}, "entropy": -1e-12}}, "branch_attrs": {}}, {"name": "PP927817", "node_attrs": {"div": 0.0467564, "num_date": {"value": 2019.677, "inferred": true, "raw_value": "2019"}, "country": {"value": "China", "confidence": {"China": 1.0}, "entropy": -1e-12}}, "branch_attrs": {}}]}, {"name": "NODE_0000994", "node_attrs": {"div": 0.0444917, "num_date": {"value": 2019.998}, "country": {"value": "China", "confidence": {"China": 1.0}, "entropy": 0.000826}}, "branch_attrs": {}, "children": [{"name": "NODE_0000860", "node_attrs": {"div": 0.0450561, "num_date": {"value": 2020.938}, "confidence": {"value": 68}, "country": {"value": "China", "confidence": {"China": 1.0}, "entropy": 0.000777}}, "branch_attrs": {}, "children": [{"name": "OR480493", "node_attrs": {"div": 0.0450584, "num_date": {"value": 2021.001, "inferred": true, "raw_value": "2021"}, "country": {"value": "China", "confidence": {"China": 1.0}, "entropy": -1e-12}}, "branch_attrs": {}}, {"name": "OR480476", "node_attrs": {"div": 0.0484572, "num_date": {"value": 2022.999, "inferred": true, "raw_value": "2022"}, "country": {"value": "China", "confidence": {"China": 1.0}, "entropy": -1e-12}}, "branch_attrs": {}}]}, {"name": "NODE_0000861", "node_attrs": {"div": 0.0450575, "num_date": {"value": 2020.652}, "confidence": {"value": 100}, "country": {"value": "China", "confidence": {"China": 1.0}, "entropy": 0.000324}}, "branch_attrs": {}, "children": [{"name": "OQ749421", "node_attrs": {"div": 0.0450595, "num_date": {"value": 2021.001, "inferred": true, "raw_value": "2021"}, "country": {"value": "China", "confidence": {"China": 1.0}, "entropy": -1e-12}}, "branch_attrs": {}}, {"name": "NODE_0000862", "node_attrs": {"div": 0.0456232, "num_date": {"value": 2020.9}, "confidence": {"value": 100}, "country": {"value": "China", "confidence": {"China": 1.0}, "entropy": 9.68e-06}}, "branch_attrs": {}, "children": [{"name": "OR480466", "node_attrs": {"div": 0.0467551, "num_date": {"value": 2022.001, "inferred": true, "raw_value": "2022"}, "country": {"value": "China", "confidence": {"China": 1.0}, "entropy": -1e-12}}, "branch_attrs": {}}, {"name": "OR480465", "node_attrs": {"div": 0.0456257, "num_date": {"value": 2022.001, "inferred": true, "raw_value": "2022"}, "country": {"value": "China", "confidence": {"China": 1.0}, "entropy": -1e-12}}, "branch_attrs": {}}, {"name": "PQ123987", "node_attrs": {"div": 0.0478879, "num_date": {"value": 2022.711, "inferred": true, "raw_value": "2022"}, "country": {"value": "China", "confidence": {"China": 1.0}, "entropy": -1e-12}}, "branch_attrs": {}}, {"name": "OR480472", "node_attrs": {"div": 0.0512957, "num_date": {"value": 2022.999, "inferred": true, "raw_value": "2022"}, "country": {"value": "China", "confidence": {"China": 1.0}, "entropy": -1e-12}}, "branch_attrs": {}}]}]}]}]}]}]}, {"name": "NODE_0000999", "node_attrs": {"div": 0.0439257, "num_date": {"value": 2013.985}, "country": {"value": "China", "confidence": {"China": 1.0}, "entropy": 0.0022}}, "branch_attrs": {}, "children": [{"name": "NODE_0000810", "node_attrs": {"div": 0.0456252, "num_date": {"value": 2015.997}, "confidence": {"value": 29}, "country": {"value": "China", "confidence": {"China": 1.0}, "entropy": 0.000807}}, "branch_attrs": {}, "children": [{"name": "PP927793", "node_attrs": {"div": 0.050167, "num_date": {"value": 2019.496, "inferred": true, "raw_value": "2019"}, "country": {"value": "China", "confidence": {"China": 1.0}, "entropy": -1e-12}}, "branch_attrs": {}}, {"name": "PP927783", "node_attrs": {"div": 0.0541759, "num_date": {"value": 2019.999, "inferred": true, "raw_value": "2019"}, "country": {"value": "China", "confidence": {"China": 1.0}, "entropy": -1e-12}}, "branch_attrs": {}}, {"name": "NODE_0000812", "node_attrs": {"div": 0.0461883, "num_date": {"value": 2016.897}, "confidence": {"value": 28}, "country": {"value": "China", "confidence": {"China": 1.0}, "entropy": 0.00176}}, "branch_attrs": {}, "children": [{"name": "PP927814", "node_attrs": {"div": 0.0478926, "num_date": {"value": 2019.001, "inferred": true, "raw_value": "2019"}, "country": {"value": "China", "confidence": {"China": 1.0}, "entropy": -1e-12}}, "branch_attrs": {}}, {"name": "PP927805", "node_attrs": {"div": 0.0490293, "num_date": {"value": 2019.086, "inferred": true, "raw_value": "2019"}, "country": {"value": "China", "confidence": {"China": 1.0}, "entropy": -1e-12}}, "branch_attrs": {}}]}]}, {"name": "NODE_0001002", "node_attrs": {"div": 0.0439257, "num_date": {"value": 2013.987}, "country": {"value": "China", "confidence": {"China": 1.0}, "entropy": 0.000536}}, "branch_attrs": {}, "children": [{"name": "NODE_0000814", "node_attrs": {"div": 0.0444917, "num_date": {"value": 2014.308}, "confidence": {"value": 87}, "country": {"value": "China", "confidence": {"China": 1.0}, "entropy": 0.00157}}, "branch_attrs": {}, "children": [{"name": "OR537662", "node_attrs": {"div": 0.0444942, "num_date": {"value": 2014.308, "inferred": true, "raw_value": "2014"}, "country": {"value": "China", "confidence": {"China": 1.0}, "entropy": -1e-12}}, "branch_attrs": {}}, {"name": "PP927790", "node_attrs": {"div": 0.0541833, "num_date": {"value": 2019.999, "inferred": true, "raw_value": "2019"}, "country": {"value": "China", "confidence": {"China": 1.0}, "entropy": -1e-12}}, "branch_attrs": {}}]}, {"name": "NODE_0001004", "node_attrs": {"div": 0.0439257, "num_date": {"value": 2014.69}, "country": {"value": "China", "confidence": {"China": 1.0}, "entropy": 0.00042}}, "branch_attrs": {}, "children": [{"name": "NODE_0000831", "node_attrs": {"div": 0.04449, "num_date": {"value": 2015.157}, "confidence": {"value": 73}, "country": {"value": "China", "confidence": {"China": 1.0}, "entropy": 0.00143}}, "branch_attrs": {}, "children": [{"name": "PP927802", "node_attrs": {"div": 0.0490366, "num_date": {"value": 2019.001, "inferred": true, "raw_value": "2019"}, "country": {"value": "China", "confidence": {"China": 1.0}, "entropy": -1e-12}}, "branch_attrs": {}}, {"name": "NODE_0000832", "node_attrs": {"div": 0.0456397, "num_date": {"value": 2015.975}, "confidence": {"value": 100}, "country": {"value": "China", "confidence": {"China": 1.0}, "entropy": 0.00171}}, "branch_attrs": {}, "children": [{"name": "PP927777", "node_attrs": {"div": 0.0473233, "num_date": {"value": 2019.001, "inferred": true, "raw_value": "2019"}, "country": {"value": "China", "confidence": {"China": 1.0}, "entropy": -1e-12}}, "branch_attrs": {}}, {"name": "NODE_0000833", "node_attrs": {"div": 0.0467731, "num_date": {"value": 2016.634}, "confidence": {"value": 100}, "country": {"value": "China", "confidence": {"China": 1.0}, "entropy": 0.00379}}, "branch_attrs": {}, "children": [{"name": "PP927771", "node_attrs": {"div": 0.0473563, "num_date": {"value": 2020.001, "inferred": true, "raw_value": "2020"}, "country": {"value": "China", "confidence": {"China": 1.0}, "entropy": -1e-12}}, "branch_attrs": {}}, {"name": "PP927776", "node_attrs": {"div": 0.0570142, "num_date": {"value": 2019.999, "inferred": true, "raw_value": "2019"}, "country": {"value": "China", "confidence": {"China": 1.0}, "entropy": -1e-12}}, "branch_attrs": {}}]}]}]}, {"name": "NODE_0001008", "node_attrs": {"div": 0.0439257, "num_date": {"value": 2014.697}, "country": {"value": "China", "confidence": {"China": 1.0}, "entropy": 0.000549}}, "branch_attrs": {}, "children": [{"name": "NODE_0000847", "node_attrs": {"div": 0.0444837, "num_date": {"value": 2015.382}, "confidence": {"value": 43}, "country": {"value": "China", "confidence": {"China": 1.0}, "entropy": 0.00379}}, "branch_attrs": {}, "children": [{"name": "PP927799", "node_attrs": {"div": 0.0490322, "num_date": {"value": 2019.001, "inferred": true, "raw_value": "2019"}, "country": {"value": "China", "confidence": {"China": 1.0}, "entropy": -1e-12}}, "branch_attrs": {}}, {"name": "PP927800", "node_attrs": {"div": 0.0478985, "num_date": {"value": 2019.001, "inferred": true, "raw_value": "2019"}, "country": {"value": "China", "confidence": {"China": 1.0}, "entropy": -1e-12}}, "branch_attrs": {}}]}, {"name": "NODE_0001010", "node_attrs": {"div": 0.0439257, "num_date": {"value": 2014.697}, "country": {"value": "China", "confidence": {"China": 1.0}, "entropy": 0.000381}}, "branch_attrs": {}, "children": [{"name": "NODE_0000802", "node_attrs": {"div": 0.0456253, "num_date": {"value": 2015.686}, "confidence": {"value": 35}, "country": {"value": "China", "confidence": {"China": 1.0}, "entropy": 7.56e-05}}, "branch_attrs": {}, "children": [{"name": "PP927779", "node_attrs": {"div": 0.0495986, "num_date": {"value": 2019.001, "inferred": true, "raw_value": "2019"}, "country": {"value": "China", "confidence": {"China": 1.0}, "entropy": -1e-12}}, "branch_attrs": {}}, {"name": "OP263048", "node_attrs": {"div": 0.0456278, "num_date": {"value": 2016.001, "inferred": true, "raw_value": "2016"}, "country": {"value": "China", "confidence": {"China": 1.0}, "entropy": -1e-12}}, "branch_attrs": {}}, {"name": "OP263057", "node_attrs": {"div": 0.0467576, "num_date": {"value": 2015.999, "inferred": true, "raw_value": "2015"}, "country": {"value": "China", "confidence": {"China": 1.0}, "entropy": -1e-12}}, "branch_attrs": {}}]}, {"name": "NODE_0001012", "node_attrs": {"div": 0.0439257, "num_date": {"value": 2014.697}, "country": {"value": "China", "confidence": {"China": 1.0}, "entropy": 0.000323}}, "branch_attrs": {}, "children": [{"name": "MW561984", "node_attrs": {"div": 0.0444912, "num_date": {"value": 2014.999, "inferred": true, "raw_value": "2014"}, "country": {"value": "China", "confidence": {"China": 1.0}, "entropy": -1e-12}}, "branch_attrs": {}}, {"name": "NODE_0001013", "node_attrs": {"div": 0.0439257, "num_date": {"value": 2014.698}, "country": {"value": "China", "confidence": {"China": 1.0}, "entropy": 0.000459}}, "branch_attrs": {}, "children": [{"name": "NODE_0000815", "node_attrs": {"div": 0.0444914, "num_date": {"value": 2014.968}, "confidence": {"value": 46}, "country": {"value": "China", "confidence": {"China": 1.0}, "entropy": 2.79e-05}}, "branch_attrs": {}, "children": [{"name": "PP028560", "node_attrs": {"div": 0.0456232, "num_date": {"value": 2015.796, "inferred": true, "raw_value": "2015"}, "country": {"value": "China", "confidence": {"China": 1.0}, "entropy": -1e-12}}, "branch_attrs": {}}, {"name": "NODE_0000816", "node_attrs": {"div": 0.045057, "num_date": {"value": 2015.934}, "confidence": {"value": 100}, "country": {"value": "China", "confidence": {"China": 1.0}, "entropy": 0.00128}}, "branch_attrs": {}, "children": [{"name": "PP035171", "node_attrs": {"div": 0.0456228, "num_date": {"value": 2016.348, "inferred": true, "raw_value": "2016"}, "country": {"value": "China", "confidence": {"China": 1.0}, "entropy": -1e-12}}, "branch_attrs": {}}, {"name": "OP374036", "node_attrs": {"div": 0.0467552, "num_date": {"value": 2020.001, "inferred": true, "raw_value": "2020"}, "country": {"value": "China", "confidence": {"China": 1.0}, "entropy": -1e-12}}, "branch_attrs": {}}]}, {"name": "NODE_0000818", "node_attrs": {"div": 0.0450572, "num_date": {"value": 2015.309}, "confidence": {"value": 70}, "country": {"value": "China", "confidence": {"China": 1.0}, "entropy": 0.000285}}, "branch_attrs": {}, "children": [{"name": "PP028553", "node_attrs": {"div": 0.04506, "num_date": {"value": 2015.309, "inferred": true, "raw_value": "2015"}, "country": {"value": "China", "confidence": {"China": 1.0}, "entropy": -1e-12}}, "branch_attrs": {}}, {"name": "PP028565", "node_attrs": {"div": 0.046189, "num_date": {"value": 2015.999, "inferred": true, "raw_value": "2015"}, "country": {"value": "China", "confidence": {"China": 1.0}, "entropy": -1e-12}}, "branch_attrs": {}}]}]}, {"name": "NODE_0001018", "node_attrs": {"div": 0.0439257, "num_date": {"value": 2015.991}, "country": {"value": "China", "confidence": {"China": 1.0}, "entropy": 0.00055}}, "branch_attrs": {}, "children": [{"name": "NODE_0000807", "node_attrs": {"div": 0.0456221, "num_date": {"value": 2016.979}, "confidence": {"value": 44}, "country": {"value": "China", "confidence": {"China": 1.0}, "entropy": 0.0003}}, "branch_attrs": {}, "children": [{"name": "OR480483", "node_attrs": {"div": 0.0478904, "num_date": {"value": 2022.001, "inferred": true, "raw_value": "2022"}, "country": {"value": "China", "confidence": {"China": 1.0}, "entropy": -1e-12}}, "branch_attrs": {}}, {"name": "PP179122", "node_attrs": {"div": 0.0484587, "num_date": {"value": 2018.999, "inferred": true, "raw_value": "2018"}, "country": {"value": "China", "confidence": {"China": 1.0}, "entropy": -1e-12}}, "branch_attrs": {}}, {"name": "NODE_0000808", "node_attrs": {"div": 0.0467545, "num_date": {"value": 2017.951}, "confidence": {"value": 60}, "country": {"value": "China", "confidence": {"China": 1.0}, "entropy": 0.000755}}, "branch_attrs": {}, "children": [{"name": "PP927807", "node_attrs": {"div": 0.048452, "num_date": {"value": 2019.258, "inferred": true, "raw_value": "2019"}, "country": {"value": "China", "confidence": {"China": 1.0}, "entropy": -1e-12}}, "branch_attrs": {}}, {"name": "PP927792", "node_attrs": {"div": 0.0484606, "num_date": {"value": 2019.265, "inferred": true, "raw_value": "2019"}, "country": {"value": "China", "confidence": {"China": 1.0}, "entropy": -1e-12}}, "branch_attrs": {}}]}]}, {"name": "NODE_0001021", "node_attrs": {"div": 0.0439257, "num_date": {"value": 2016.676}, "country": {"value": "China", "confidence": {"China": 1.0}, "entropy": 0.000371}}, "branch_attrs": {}, "children": [{"name": "NODE_0000838", "node_attrs": {"div": 0.0444925, "num_date": {"value": 2016.992}, "confidence": {"value": 96}, "country": {"value": "China", "confidence": {"China": 1.0}, "entropy": 0.000763}}, "branch_attrs": {}, "children": [{"name": "NODE_0000839", "node_attrs": {"div": 0.0456244, "num_date": {"value": 2018.938}, "confidence": {"value": 100}, "country": {"value": "China", "confidence": {"China": 1.0}, "entropy": 0.000617}}, "branch_attrs": {}, "children": [{"name": "PP179095", "node_attrs": {"div": 0.0456266, "num_date": {"value": 2019.001, "inferred": true, "raw_value": "2019"}, "country": {"value": "China", "confidence": {"China": 1.0}, "entropy": -1e-12}}, "branch_attrs": {}}, {"name": "PP179087", "node_attrs": {"div": 0.0461905, "num_date": {"value": 2019.374, "inferred": true, "raw_value": "2019"}, "country": {"value": "China", "confidence": {"China": 1.0}, "entropy": -1e-12}}, "branch_attrs": {}}]}, {"name": "NODE_0000840", "node_attrs": {"div": 0.0467585, "num_date": {"value": 2017.95}, "confidence": {"value": 100}, "country": {"value": "China", "confidence": {"China": 1.0}, "entropy": 0.000383}}, "branch_attrs": {}, "children": [{"name": "OM288651", "node_attrs": {"div": 0.0467606, "num_date": {"value": 2018.001, "inferred": true, "raw_value": "2018"}, "country": {"value": "China", "confidence": {"China": 1.0}, "entropy": -1e-12}}, "branch_attrs": {}}, {"name": "NODE_0000841", "node_attrs": {"div": 0.0478905, "num_date": {"value": 2018.373}, "confidence": {"value": 100}, "country": {"value": "China", "confidence": {"China": 1.0}, "entropy": 0.000544}}, "branch_attrs": {}, "children": [{"name": "OM288652", "node_attrs": {"div": 0.0478926, "num_date": {"value": 2018.373, "inferred": true, "raw_value": "2018"}, "country": {"value": "China", "confidence": {"China": 1.0}, "entropy": -1e-12}}, "branch_attrs": {}}, {"name": "ON862548", "node_attrs": {"div": 0.0512916, "num_date": {"value": 2019.999, "inferred": true, "raw_value": "2019"}, "country": {"value": "China", "confidence": {"China": 1.0}, "entropy": -1e-12}}, "branch_attrs": {}}]}]}]}, {"name": "NODE_0001031", "node_attrs": {"div": 0.0439257, "num_date": {"value": 2016.999}, "country": {"value": "China", "confidence": {"China": 1.0}, "entropy": 0.000421}}, "branch_attrs": {}, "children": [{"name": "NODE_0000836", "node_attrs": {"div": 0.0444906, "num_date": {"value": 2017.945}, "confidence": {"value": 51}, "country": {"value": "China", "confidence": {"China": 1.0}, "entropy": 0.00137}}, "branch_attrs": {}, "children": [{"name": "OR480446", "node_attrs": {"div": 0.0461907, "num_date": {"value": 2022.001, "inferred": true, "raw_value": "2022"}, "country": {"value": "China", "confidence": {"China": 1.0}, "entropy": -1e-12}}, "branch_attrs": {}}, {"name": "NODE_0000837", "node_attrs": {"div": 0.0456247, "num_date": {"value": 2018.629}, "confidence": {"value": 100}, "country": {"value": "China", "confidence": {"China": 1.0}, "entropy": 0.000352}}, "branch_attrs": {}, "children": [{"name": "MG182439", "node_attrs": {"div": 0.0461903, "num_date": {"value": 2018.973, "inferred": true, "raw_value": "2018"}, "country": {"value": "China", "confidence": {"China": 1.0}, "entropy": -1e-12}}, "branch_attrs": {}}, {"name": "MG182442", "node_attrs": {"div": 0.0461905, "num_date": {"value": 2018.973, "inferred": true, "raw_value": "2018"}, "country": {"value": "China", "confidence": {"China": 1.0}, "entropy": -1e-12}}, "branch_attrs": {}}]}]}, {"name": "NODE_0001035", "node_attrs": {"div": 0.0439257, "num_date": {"value": 2017.237}, "country": {"value": "China", "confidence": {"China": 1.0}, "entropy": 0.000355}}, "branch_attrs": {}, "children": [{"name": "NODE_0000829", "node_attrs": {"div": 0.0444909, "num_date": {"value": 2017.707}, "confidence": {"value": 17}, "country": {"value": "China", "confidence": {"China": 1.0}, "entropy": 0.000502}}, "branch_attrs": {}, "children": [{"name": "PP927804", "node_attrs": {"div": 0.0450568, "num_date": {"value": 2019.001, "inferred": true, "raw_value": "2019"}, "country": {"value": "China", "confidence": {"China": 1.0}, "entropy": -1e-12}}, "branch_attrs": {}}, {"name": "NODE_0000830", "node_attrs": {"div": 0.0450543, "num_date": {"value": 2017.958}, "confidence": {"value": 23}, "country": {"value": "China", "confidence": {"China": 1.0}, "entropy": 0.000823}}, "branch_attrs": {}, "children": [{"name": "PP927803", "node_attrs": {"div": 0.0461895, "num_date": {"value": 2019.001, "inferred": true, "raw_value": "2019"}, "country": {"value": "China", "confidence": {"China": 1.0}, "entropy": -1e-12}}, "branch_attrs": {}}, {"name": "PP927813", "node_attrs": {"div": 0.0501745, "num_date": {"value": 2019.999, "inferred": true, "raw_value": "2019"}, "country": {"value": "China", "confidence": {"China": 1.0}, "entropy": -1e-12}}, "branch_attrs": {}}]}]}, {"name": "NODE_0001040", "node_attrs": {"div": 0.0439257, "num_date": {"value": 2017.993}, "country": {"value": "China", "confidence": {"China": 1.0}, "entropy": 0.000532}}, "branch_attrs": {}, "children": [{"name": "PP179090", "node_attrs": {"div": 0.0456245, "num_date": {"value": 2019.301, "inferred": true, "raw_value": "2019"}, "country": {"value": "China", "confidence": {"China": 1.0}, "entropy": -1e-12}}, "branch_attrs": {}}, {"name": "NODE_0001041", "node_attrs": {"div": 0.0439257, "num_date": {"value": 2017.993}, "country": {"value": "China", "confidence": {"China": 1.0}, "entropy": 0.00114}}, "branch_attrs": {}, "children": [{"name": "MK604492", "node_attrs": {"div": 0.0467591, "num_date": {"value": 2021.001, "inferred": true, "raw_value": "2021"}, "country": {"value": "China", "confidence": {"China": 1.0}, "entropy": -1e-12}}, "branch_attrs": {}}, {"name": "NODE_0001047", "node_attrs": {"div": 0.0439257, "num_date": {"value": 2018.961}, "country": {"value": "China", "confidence": {"China": 1.0}, "entropy": 0.000549}}, "branch_attrs": {}, "children": [{"name": "OP374032", "node_attrs": {"div": 0.0450575, "num_date": {"value": 2020.001, "inferred": true, "raw_value": "2020"}, "country": {"value": "China", "confidence": {"China": 1.0}, "entropy": -1e-12}}, "branch_attrs": {}}, {"name": "NODE_0001051", "node_attrs": {"div": 0.0439257, "num_date": {"value": 2019.938}, "country": {"value": "China", "confidence": {"China": 1.0}, "entropy": 0.000449}}, "branch_attrs": {}, "children": [{"name": "OQ291182", "node_attrs": {"div": 0.0439282, "num_date": {"value": 2020.001, "inferred": true, "raw_value": "2020"}, "country": {"value": "China", "confidence": {"China": 1.0}, "entropy": -1e-12}}, "branch_attrs": {}}, {"name": "NODE_0000845", "node_attrs": {"div": 0.0444915, "num_date": {"value": 2020.96}, "confidence": {"value": 98}, "country": {"value": "China", "confidence": {"China": 1.0}, "entropy": 0.000673}}, "branch_attrs": {}, "children": [{"name": "OR480469", "node_attrs": {"div": 0.0456242, "num_date": {"value": 2022.001, "inferred": true, "raw_value": "2022"}, "country": {"value": "China", "confidence": {"China": 1.0}, "entropy": -1e-12}}, "branch_attrs": {}}, {"name": "PQ123986", "node_attrs": {"div": 0.0461907, "num_date": {"value": 2022.319, "inferred": true, "raw_value": "2022"}, "country": {"value": "China", "confidence": {"China": 1.0}, "entropy": -1e-12}}, "branch_attrs": {}}]}]}]}]}]}]}]}]}]}]}]}]}]}]}]}]}]}]}]}]}, {"name": "NODE_0000875", "node_attrs": {"div": 0.0227799, "num_date": {"value": 1997.959}, "country": {"value": "China", "confidence": {"China": 0.999}, "entropy": 0.0116}}, "branch_attrs": {}, "children": [{"name": "NODE_0000457", "node_attrs": {"div": 0.0348429, "num_date": {"value": 2008.684}, "confidence": {"value": 4}, "country": {"value": "China", "confidence": {"China": 0.998, "Southkorea": 0.00108}, "entropy": 0.013}}, "branch_attrs": {}, "children": [{"name": "NODE_0000458", "node_attrs": {"div": 0.0440531, "num_date": {"value": 2014.992}, "confidence": {"value": 40}, "country": {"value": "China", "confidence": {"China": 1.0}, "entropy": 0.000857}}, "branch_attrs": {}, "children": [{"name": "KX668490", "node_attrs": {"div": 0.0480224, "num_date": {"value": 2017.936, "inferred": true, "raw_value": "2017"}, "country": {"value": "China", "confidence": {"China": 1.0}, "entropy": -1e-12}}, "branch_attrs": {}}, {"name": "KX865094", "node_attrs": {"div": 0.0531638, "num_date": {"value": 2017.999, "inferred": true, "raw_value": "2017"}, "country": {"value": "China", "confidence": {"China": 1.0}, "entropy": -1e-12}}, "branch_attrs": {}}, {"name": "MK347348", "node_attrs": {"div": 0.046891, "num_date": {"value": 2021.001, "inferred": true, "raw_value": "2021"}, "country": {"value": "China", "confidence": {"China": 1.0}, "entropy": -1e-12}}, "branch_attrs": {}}, {"name": "PP179125", "node_attrs": {"div": 0.0468916, "num_date": {"value": 2017.119, "inferred": true, "raw_value": "2017"}, "country": {"value": "China", "confidence": {"China": 1.0}, "entropy": -1e-12}}, "branch_attrs": {}}]}, {"name": "NODE_0000461", "node_attrs": {"div": 0.0352097, "num_date": {"value": 2008.99}, "confidence": {"value": 4}, "country": {"value": "China", "confidence": {"China": 1.0}, "entropy": 0.000651}}, "branch_attrs": {}, "children": [{"name": "OM288657", "node_attrs": {"div": 0.0387488, "num_date": {"value": 2018.001, "inferred": true, "raw_value": "2018"}, "country": {"value": "China", "confidence": {"China": 1.0}, "entropy": -1e-12}}, "branch_attrs": {}}, {"name": "JF827599", "node_attrs": {"div": 0.0441782, "num_date": {"value": 2012.999, "inferred": true, "raw_value": "2012"}, "country": {"value": "China", "confidence": {"China": 1.0}, "entropy": -1e-12}}, "branch_attrs": {}}, {"name": "NODE_0000467", "node_attrs": {"div": 0.0381701, "num_date": {"value": 2010.542}, "confidence": {"value": 49}, "country": {"value": "China", "confidence": {"China": 0.999}, "entropy": 0.00574}}, "branch_attrs": {}, "children": [{"name": "JX406423", "node_attrs": {"div": 0.0432994, "num_date": {"value": 2012.999, "inferred": true, "raw_value": "2012"}, "country": {"value": "China", "confidence": {"China": 1.0}, "entropy": -1e-12}}, "branch_attrs": {}}, {"name": "NODE_0000468", "node_attrs": {"div": 0.0443198, "num_date": {"value": 2014.975}, "confidence": {"value": 100}, "country": {"value": "China", "confidence": {"China": 0.999}, "entropy": 0.00818}}, "branch_attrs": {}, "children": [{"name": "KX247784", "node_attrs": {"div": 0.0504596, "num_date": {"value": 2017.999, "inferred": true, "raw_value": "2017"}, "country": {"value": "China", "confidence": {"China": 1.0}, "entropy": -1e-12}}, "branch_attrs": {}}, {"name": "KX247814", "node_attrs": {"div": 0.0467046, "num_date": {"value": 2017.001, "inferred": true, "raw_value": "2017"}, "country": {"value": "China", "confidence": {"China": 1.0}, "entropy": -1e-12}}, "branch_attrs": {}}]}]}, {"name": "NODE_0000462", "node_attrs": {"div": 0.0359113, "num_date": {"value": 2009.555}, "confidence": {"value": 27}, "country": {"value": "China", "confidence": {"China": 1.0}, "entropy": 0.00462}}, "branch_attrs": {}, "children": [{"name": "MK990816", "node_attrs": {"div": 0.039318, "num_date": {"value": 2023.001, "inferred": true, "raw_value": "2023"}, "country": {"value": "China", "confidence": {"China": 1.0}, "entropy": -1e-12}}, "branch_attrs": {}}, {"name": "NODE_0000463", "node_attrs": {"div": 0.0370479, "num_date": {"value": 2009.984}, "confidence": {"value": 41}, "country": {"value": "China", "confidence": {"China": 0.999}, "entropy": 0.00513}}, "branch_attrs": {}, "children": [{"name": "KC514999", "node_attrs": {"div": 0.0484703, "num_date": {"value": 2015.999, "inferred": true, "raw_value": "2015"}, "country": {"value": "China", "confidence": {"China": 1.0}, "entropy": -1e-12}}, "branch_attrs": {}}, {"name": "NODE_0000464", "node_attrs": {"div": 0.0393153, "num_date": {"value": 2011.761}, "confidence": {"value": 100}, "country": {"value": "China", "confidence": {"China": 1.0}, "entropy": 0.00376}}, "branch_attrs": {}, "children": [{"name": "MW974842", "node_attrs": {"div": 0.0427182, "num_date": {"value": 2013.999, "inferred": true, "raw_value": "2013"}, "country": {"value": "China", "confidence": {"China": 1.0}, "entropy": -1e-12}}, "branch_attrs": {}}, {"name": "MZ063697", "node_attrs": {"div": 0.0427266, "num_date": {"value": 2013.999, "inferred": true, "raw_value": "2013"}, "country": {"value": "China", "confidence": {"China": 1.0}, "entropy": -1e-12}}, "branch_attrs": {}}]}]}]}]}]}, {"name": "NODE_0000903", "node_attrs": {"div": 0.0227799, "num_date": {"value": 2003.452}, "country": {"value": "China", "confidence": {"China": 1.0}, "entropy": 0.00422}}, "branch_attrs": {}, "children": [{"name": "NODE_0000085", "node_attrs": {"div": 0.0255106, "num_date": {"value": 2005.433}, "confidence": {"value": 16}, "country": {"value": "China", "confidence": {"China": 1.0}, "entropy": 0.00353}}, "branch_attrs": {}, "children": [{"name": "NODE_0000086", "node_attrs": {"div": 0.0300626, "num_date": {"value": 2007.823}, "confidence": {"value": 83}, "country": {"value": "China", "confidence": {"China": 0.998, "Vietnam": 0.0012}, "entropy": 0.0133}}, "branch_attrs": {}, "children": [{"name": "KF850463", "node_attrs": {"div": 0.0333648, "num_date": {"value": 2015.001, "inferred": true, "raw_value": "2015"}, "country": {"value": "China", "confidence": {"China": 1.0}, "entropy": -1e-12}}, "branch_attrs": {}}, {"name": "NODE_0000087", "node_attrs": {"div": 0.032436, "num_date": {"value": 2008.535}, "confidence": {"value": 88}, "country": {"value": "China", "confidence": {"China": 0.998, "Vietnam": 0.00233}, "entropy": 0.018}}, "branch_attrs": {}, "children": [{"name": "NODE_0000088", "node_attrs": {"div": 0.0330026, "num_date": {"value": 2011.989}, "confidence": {"value": 100}, "country": {"value": "China", "confidence": {"China": 1.0}, "entropy": 0.00349}}, "branch_attrs": {}, "children": [{"name": "HM776442", "node_attrs": {"div": 0.0347021, "num_date": {"value": 2012.999, "inferred": true, "raw_value": "2012"}, "country": {"value": "China", "confidence": {"China": 1.0}, "entropy": -1e-12}}, "branch_attrs": {}}, {"name": "NODE_0001063", "node_attrs": {"div": 0.0330026, "num_date": {"value": 2013.96}, "country": {"value": "China", "confidence": {"China": 0.999}, "entropy": 0.00488}}, "branch_attrs": {}, "children": [{"name": "MK347352", "node_attrs": {"div": 0.0358389, "num_date": {"value": 2021.001, "inferred": true, "raw_value": "2021"}, "country": {"value": "China", "confidence": {"China": 1.0}, "entropy": -1e-12}}, "branch_attrs": {}}, {"name": "KF742540", "node_attrs": {"div": 0.0341345, "num_date": {"value": 2015.001, "inferred": true, "raw_value": "2015"}, "country": {"value": "China", "confidence": {"China": 1.0}, "entropy": -1e-12}}, "branch_attrs": {}}]}]}, {"name": "NODE_0000090", "node_attrs": {"div": 0.0330012, "num_date": {"value": 2008.66}, "confidence": {"value": 42}, "country": {"value": "China", "confidence": {"China": 0.99, "Vietnam": 0.0104}, "entropy": 0.058}}, "branch_attrs": {}, "children": [{"name": "FJ870976", "node_attrs": {"div": 0.0347025, "num_date": {"value": 2008.999, "inferred": true, "raw_value": "2008"}, "country": {"value": "China", "confidence": {"China": 1.0}, "entropy": -1e-12}}, "branch_attrs": {}}, {"name": "NODE_0000091", "node_attrs": {"div": 0.0335677, "num_date": {"value": 2008.955}, "confidence": {"value": 42}, "country": {"value": "China", "confidence": {"China": 0.775, "Vietnam": 0.225}, "entropy": 0.534}}, "branch_attrs": {}, "children": [{"name": "JX945576", "node_attrs": {"div": 0.0392482, "num_date": {"value": 2013.108, "inferred": true, "raw_value": "2013"}, "country": {"value": "China", "confidence": {"China": 1.0}, "entropy": -1e-12}}, "branch_attrs": {}}, {"name": "NODE_0000093", "node_attrs": {"div": 0.0352978, "num_date": {"value": 2009.968}, "confidence": {"value": 70}, "country": {"value": "China", "confidence": {"China": 0.762, "Vietnam": 0.238}, "entropy": 0.552}}, "branch_attrs": {}, "children": [{"name": "KM042405", "node_attrs": {"div": 0.0513255, "num_date": {"value": 2016.999, "inferred": true, "raw_value": "2016"}, "country": {"value": "Vietnam", "confidence": {"Vietnam": 1.0}, "entropy": -1e-12}}, "branch_attrs": {}}, {"name": "NODE_0000094", "node_attrs": {"div": 0.0370019, "num_date": {"value": 2012.943}, "confidence": {"value": 100}, "country": {"value": "China", "confidence": {"China": 0.959, "Vietnam": 0.0403, "Southkorea": 0.00105}, "entropy": 0.178}}, "branch_attrs": {}, "children": [{"name": "MZ747116", "node_attrs": {"div": 0.0398753, "num_date": {"value": 2016.001, "inferred": true, "raw_value": "2016"}, "country": {"value": "China", "confidence": {"China": 1.0}, "entropy": -1e-12}}, "branch_attrs": {}}, {"name": "MF326355", "node_attrs": {"div": 0.0415221, "num_date": {"value": 2018.001, "inferred": true, "raw_value": "2018"}, "country": {"value": "China", "confidence": {"China": 1.0}, "entropy": -1e-12}}, "branch_attrs": {}}]}]}, {"name": "NODE_0000095", "node_attrs": {"div": 0.0341331, "num_date": {"value": 2010.949}, "confidence": {"value": 83}, "country": {"value": "Vietnam", "confidence": {"Vietnam": 0.968, "China": 0.0318}, "entropy": 0.141}}, "branch_attrs": {}, "children": [{"name": "JQ181597", "node_attrs": {"div": 0.0358322, "num_date": {"value": 2012.192, "inferred": true, "raw_value": "2012"}, "country": {"value": "Vietnam", "confidence": {"Vietnam": 1.0}, "entropy": -1e-12}}, "branch_attrs": {}}, {"name": "JX945577", "node_attrs": {"div": 0.0398132, "num_date": {"value": 2013.999, "inferred": true, "raw_value": "2013"}, "country": {"value": "China", "confidence": {"China": 1.0}, "entropy": -1e-12}}, "branch_attrs": {}}, {"name": "NODE_0001070", "node_attrs": {"div": 0.0341331, "num_date": {"value": 2012.582}, "country": {"value": "Vietnam", "confidence": {"Vietnam": 0.997, "China": 0.00277}, "entropy": 0.0191}}, "branch_attrs": {}, "children": [{"name": "NODE_0001072", "node_attrs": {"div": 0.0341331, "num_date": {"value": 2014.938}, "country": {"value": "Vietnam", "confidence": {"Vietnam": 0.982, "China": 0.0179}, "entropy": 0.0897}}, "branch_attrs": {}, "children": [{"name": "KM042406", "node_attrs": {"div": 0.0346988, "num_date": {"value": 2016.001, "inferred": true, "raw_value": "2016"}, "country": {"value": "Vietnam", "confidence": {"Vietnam": 1.0}, "entropy": -1e-12}}, "branch_attrs": {}}, {"name": "KF742544", "node_attrs": {"div": 0.0341356, "num_date": {"value": 2015.001, "inferred": true, "raw_value": "2015"}, "country": {"value": "China", "confidence": {"China": 1.0}, "entropy": -1e-12}}, "branch_attrs": {}}]}, {"name": "NODE_0000099", "node_attrs": {"div": 0.0346991, "num_date": {"value": 2012.995}, "confidence": {"value": 100}, "country": {"value": "Vietnam", "confidence": {"Vietnam": 1.0}, "entropy": 0.00296}}, "branch_attrs": {}, "children": [{"name": "JQ181585", "node_attrs": {"div": 0.0347016, "num_date": {"value": 2012.995, "inferred": true, "raw_value": "2012"}, "country": {"value": "Vietnam", "confidence": {"Vietnam": 1.0}, "entropy": -1e-12}}, "branch_attrs": {}}, {"name": "NODE_0001079", "node_attrs": {"div": 0.0346991, "num_date": {"value": 2013.947}, "country": {"value": "Vietnam", "confidence": {"Vietnam": 0.995, "China": 0.00547}, "entropy": 0.034}}, "branch_attrs": {}, "children": [{"name": "KX929009", "node_attrs": {"div": 0.0363984, "num_date": {"value": 2017.001, "inferred": true, "raw_value": "2017"}, "country": {"value": "China", "confidence": {"China": 1.0}, "entropy": -1e-12}}, "branch_attrs": {}}, {"name": "KT336604", "node_attrs": {"div": 0.0369666, "num_date": {"value": 2017.001, "inferred": true, "raw_value": "2017"}, "country": {"value": "Vietnam", "confidence": {"Vietnam": 1.0}, "entropy": -1e-12}}, "branch_attrs": {}}]}]}]}]}]}]}]}]}, {"name": "NODE_0000084", "node_attrs": {"div": 0.0261807, "num_date": {"value": 2005.913}, "confidence": {"value": 17}, "country": {"value": "China", "confidence": {"China": 1.0}, "entropy": 0.00411}}, "branch_attrs": {}, "children": [{"name": "MH465427", "node_attrs": {"div": 0.0273147, "num_date": {"value": 2020.001, "inferred": true, "raw_value": "2020"}, "country": {"value": "China", "confidence": {"China": 1.0}, "entropy": -1e-12}}, "branch_attrs": {}}, {"name": "NODE_0000051", "node_attrs": {"div": 0.0267462, "num_date": {"value": 2006.084}, "confidence": {"value": 22}, "country": {"value": "China", "confidence": {"China": 1.0}, "entropy": 0.000647}}, "branch_attrs": {}, "children": [{"name": "NODE_0001102", "node_attrs": {"div": 0.0267462, "num_date": {"value": 2006.987}, "country": {"value": "China", "confidence": {"China": 1.0}, "entropy": 0.00133}}, "branch_attrs": {}, "children": [{"name": "GQ358994", "node_attrs": {"div": 0.0290137, "num_date": {"value": 2009.001, "inferred": true, "raw_value": "2009"}, "country": {"value": "China", "confidence": {"China": 1.0}, "entropy": -1e-12}}, "branch_attrs": {}}, {"name": "NODE_0000052", "node_attrs": {"div": 0.0273128, "num_date": {"value": 2007.965}, "confidence": {"value": 77}, "country": {"value": "China", "confidence": {"China": 1.0}, "entropy": 0.00452}}, "branch_attrs": {}, "children": [{"name": "MH465429", "node_attrs": {"div": 0.0295806, "num_date": {"value": 2020.001, "inferred": true, "raw_value": "2020"}, "country": {"value": "China", "confidence": {"China": 1.0}, "entropy": -1e-12}}, "branch_attrs": {}}, {"name": "NODE_0000053", "node_attrs": {"div": 0.0278785, "num_date": {"value": 2008.282}, "confidence": {"value": 77}, "country": {"value": "China", "confidence": {"China": 1.0}, "entropy": 0.00374}}, "branch_attrs": {}, "children": [{"name": "PP927811", "node_attrs": {"div": 0.0284442, "num_date": {"value": 2019.001, "inferred": true, "raw_value": "2019"}, "country": {"value": "China", "confidence": {"China": 1.0}, "entropy": -1e-12}}, "branch_attrs": {}}, {"name": "NODE_0000054", "node_attrs": {"div": 0.0284448, "num_date": {"value": 2008.476}, "confidence": {"value": 77}, "country": {"value": "China", "confidence": {"China": 1.0}, "entropy": 0.000151}}, "branch_attrs": {}, "children": [{"name": "FJ598044", "node_attrs": {"div": 0.0295768, "num_date": {"value": 2008.999, "inferred": true, "raw_value": "2008"}, "country": {"value": "China", "confidence": {"China": 1.0}, "entropy": -1e-12}}, "branch_attrs": {}}, {"name": "NODE_0000075", "node_attrs": {"div": 0.0295776, "num_date": {"value": 2008.747}, "confidence": {"value": 99}, "country": {"value": "China", "confidence": {"China": 1.0}, "entropy": 0.000179}}, "branch_attrs": {}, "children": [{"name": "MT185104", "node_attrs": {"div": 0.0307106, "num_date": {"value": 2008.999, "inferred": true, "raw_value": "2008"}, "country": {"value": "China", "confidence": {"China": 1.0}, "entropy": -1e-12}}, "branch_attrs": {}}, {"name": "MT185105", "node_attrs": {"div": 0.0301437, "num_date": {"value": 2008.999, "inferred": true, "raw_value": "2008"}, "country": {"value": "China", "confidence": {"China": 1.0}, "entropy": -1e-12}}, "branch_attrs": {}}, {"name": "NODE_0001121", "node_attrs": {"div": 0.0295776, "num_date": {"value": 2021.982}, "country": {"value": "China", "confidence": {"China": 1.0}, "entropy": 0.00377}}, "branch_attrs": {}, "children": [{"name": "MK139830", "node_attrs": {"div": 0.0307102, "num_date": {"value": 2023.001, "inferred": true, "raw_value": "2023"}, "country": {"value": "China", "confidence": {"China": 1.0}, "entropy": -1e-12}}, "branch_attrs": {}}, {"name": "MK139831", "node_attrs": {"div": 0.0295801, "num_date": {"value": 2023.001, "inferred": true, "raw_value": "2023"}, "country": {"value": "China", "confidence": {"China": 1.0}, "entropy": -1e-12}}, "branch_attrs": {}}]}]}, {"name": "NODE_0001126", "node_attrs": {"div": 0.0284448, "num_date": {"value": 2012.971}, "country": {"value": "China", "confidence": {"China": 1.0}, "entropy": 0.00388}}, "branch_attrs": {}, "children": [{"name": "MW974870", "node_attrs": {"div": 0.0329856, "num_date": {"value": 2015.999, "inferred": true, "raw_value": "2015"}, "country": {"value": "China", "confidence": {"China": 1.0}, "entropy": -1e-12}}, "branch_attrs": {}}, {"name": "NODE_0001128", "node_attrs": {"div": 0.0284448, "num_date": {"value": 2012.971}, "country": {"value": "China", "confidence": {"China": 1.0}, "entropy": 0.000518}}, "branch_attrs": {}, "children": [{"name": "OK572466", "node_attrs": {"div": 0.0295772, "num_date": {"value": 2013.799, "inferred": true, "raw_value": "2013"}, "country": {"value": "China", "confidence": {"China": 1.0}, "entropy": -1e-12}}, "branch_attrs": {}}, {"name": "NODE_0001130", "node_attrs": {"div": 0.0284448, "num_date": {"value": 2012.993}, "country": {"value": "China", "confidence": {"China": 1.0}, "entropy": 0.000327}}, "branch_attrs": {}, "children": [{"name": "OK572465", "node_attrs": {"div": 0.0295769, "num_date": {"value": 2013.82, "inferred": true, "raw_value": "2013"}, "country": {"value": "China", "confidence": {"China": 1.0}, "entropy": -1e-12}}, "branch_attrs": {}}, {"name": "NODE_0001131", "node_attrs": {"div": 0.0284448, "num_date": {"value": 2013.646}, "country": {"value": "China", "confidence": {"China": 1.0}, "entropy": 0.000391}}, "branch_attrs": {}, "children": [{"name": "NODE_0000082", "node_attrs": {"div": 0.0295767, "num_date": {"value": 2014.674}, "confidence": {"value": 92}, "country": {"value": "China", "confidence": {"China": 1.0}, "entropy": 0.000357}}, "branch_attrs": {}, "children": [{"name": "OR785791", "node_attrs": {"div": 0.0301432, "num_date": {"value": 2015.088, "inferred": true, "raw_value": "2015"}, "country": {"value": "China", "confidence": {"China": 1.0}, "entropy": -1e-12}}, "branch_attrs": {}}, {"name": "OR785790", "node_attrs": {"div": 0.0307098, "num_date": {"value": 2015.502, "inferred": true, "raw_value": "2015"}, "country": {"value": "China", "confidence": {"China": 1.0}, "entropy": -1e-12}}, "branch_attrs": {}}]}, {"name": "NODE_0001139", "node_attrs": {"div": 0.0284448, "num_date": {"value": 2013.653}, "country": {"value": "China", "confidence": {"China": 1.0}, "entropy": 0.000316}}, "branch_attrs": {}, "children": [{"name": "MW582525", "node_attrs": {"div": 0.0295767, "num_date": {"value": 2014.48, "inferred": true, "raw_value": "2014"}, "country": {"value": "China", "confidence": {"China": 1.0}, "entropy": -1e-12}}, "branch_attrs": {}}, {"name": "NODE_0001143", "node_attrs": {"div": 0.0284448, "num_date": {"value": 2013.659}, "country": {"value": "China", "confidence": {"China": 1.0}, "entropy": 0.000314}}, "branch_attrs": {}, "children": [{"name": "MW853942", "node_attrs": {"div": 0.0290211, "num_date": {"value": 2013.994, "inferred": true, "raw_value": "2013"}, "country": {"value": "China", "confidence": {"China": 1.0}, "entropy": -1e-12}}, "branch_attrs": {}}, {"name": "NODE_0001144", "node_attrs": {"div": 0.0284448, "num_date": {"value": 2013.665}, "country": {"value": "China", "confidence": {"China": 1.0}, "entropy": 0.00036}}, "branch_attrs": {}, "children": [{"name": "OL438911", "node_attrs": {"div": 0.0290104, "num_date": {"value":
[truncated: 744,732 more chars]
