# Supplementary material for: The Decade of Porcine Circovirus Type 2 (PCV2) in Thailand: Phylodynamic and Molecular Epidemiology
Source: Transbound Emerg Dis. 2025 Dec 6;2025:5565449. doi: 10.1155/tbed/5565449 (PMC12697814; doi:10.1155/tbed/5565449)
Supplement: Supplementary file 5 — Supporting Information 5 Data 5: Details of PCV2 time‐scaled tree with country annotations. [file TBED-2025-5565449-s004.txt]

Title: Supplementary Data 5 — Auspice JSON (time-scaled PCV2 tree with country traits)

What this is:
- A Nextstrain/Auspice JSON containing a time-scaled phylogeny of Asia-wide PCV2 complete genomes
  after excluding putative recombinants, with per-node country states (posterior probabilities).

How to view:
- Open https://auspice.us and drag-drop this JSON.
- Use “Color By: country” (Panels: tree, map).

How it was generated (summary):
- ML tree (IQ-TREE, GTR+G) → Augur refine (strict clock; fixed 1.2×10⁻³ s/s/y; marginal dates; skyline) →
  Augur traits (country, with confidence) → Augur export v2.
- Putative recombinants were removed before analysis.

Interpretation:
- Asia-only sampling and a conservative posterior threshold (≥0.60) were used; therefore, introduction counts
  should be interpreted as a minimum (lower-bound). We do not attribute specific source locations in the main text.
